# Supplementary material for: CoGA: An R Package to Identify Differentially Co-Expressed Gene Sets by Analyzing the Graph Spectra
Source: PLoS One. 2015 Aug 27;10(8):e0135831. doi: 10.1371/journal.pone.0135831 (PMC4551485; doi:10.1371/journal.pone.0135831)
Supplement: S1 Table — (XLS) [file pone.0135831.s001.xls]

## Sheet: resultsMatrix
Gene set	GSCA	GSNCA	spectralDistributionTestSturges	spectralEntropyTestSturges	degreeDistributionTestSturges	degreeCentralityTest	eigenvectorCentralityTest	clusteringCoefficientTest
KEGG_GLYCOSAMINOGLYCAN_DEGRADATION	0.154685	0.172783	0.0629937	0.0460954	0.0907909	0.0882912	0.219778	0.0812919
BIOCARTA_AMI_PATHWAY	0.0463954	0.263374	0.0479952	0.0441956	0.0567943	0.0434957	0.19848	0.059994
BIOCARTA_MITOCHONDRIA_PATHWAY	0.346065	0.706229	0.225477	0.240676	0.235376	0.278772	0.728227	0.263574
BIOCARTA_IGF1MTOR_PATHWAY	0.683832	0.0982902	0.761224	0.891011	0.689531	0.70313	0.182282	0.709829
BIOCARTA_TFF_PATHWAY	0.255574	0.545745	0.350765	0.414959	0.327567	0.194281	0.275272	0.205679
ST_WNT_CA2_CYCLIC_GMP_PATHWAY	0.289971	0.452555	0.0965903	0.170683	0.135886	0.10089	0.580942	0.10099
PID_S1P_META_PATHWAY	0.705129	0.867913	0.312769	0.341866	0.219478	0.373563	0.821218	0.314969
REACTOME_NEF_MEDIATES_DOWN_MODULATION_OF_CELL_SURFACE_RECEPTORS_BY_RECRUITING_THEM_TO_CLATHRIN_ADAPTERS	0.342466	0.188281	0.358264	0.20088	0.486451	0.425757	0.363564	0.452055
REACTOME_DEFENSINS	0.115388	0.0917908	0.144586	0.659334	0.0965903	0.0787921	0.0647935	0.0766923
REACTOME_SHC1_EVENTS_IN_ERBB4_SIGNALING	0.222678	0.386961	0.112889	0.0766923	0.10289	0.0711929	0.439956	0.0821918
REACTOME_SIGNALING_BY_HIPPO	0.59854	0.333067	0.524548	0.454255	0.631537	0.574643	0.449255	0.558944
REACTOME_ACYL_CHAIN_REMODELLING_OF_PE	0.308269	0.545945	0.246375	0.223878	0.283872	0.283872	0.357164	0.276672
REACTOME_INSULIN_SYNTHESIS_AND_PROCESSING	0.0451955	0.0392961	0.0373963	0.020298	0.160284	0.0649935	0.0987901	0.0826917
REACTOME_FORMATION_OF_TUBULIN_FOLDING_INTERMEDIATES_BY_CCT_TRIC	0.717328	0.624738	0.854515	0.244176	0.807019	0.943406	0.816418	0.939606
REACTOME_ADP_SIGNALLING_THROUGH_P2RY12	0.350765	0.420958	0.612139	0.979602	0.482652	0.50005	0.477052	0.511549
REACTOME_ANTIGEN_PRESENTATION_FOLDING_ASSEMBLY_AND_PEPTIDE_LOADING_OF_CLASS_I_MHC	0.0937906	0.079792	0.249875	0.069993	0.0987901	0.131387	0.0986901	0.177082
REACTOME_CHOLESTEROL_BIOSYNTHESIS	0.514049	0.658034	0.675432	0.527347	0.440756	0.741626	0.673733	0.653635
KEGG_BETA_ALANINE_METABOLISM	0.117988	0.467753	0.089991	0.0947905	0.0406959	0.127887	0.589841	0.111489
BIOCARTA_AKT_PATHWAY	0.277172	0.146485	0.69743	0.905509	0.574443	0.49655	0.166783	0.526947
BIOCARTA_CYTOKINE_PATHWAY	0.187481	0.0615938	0.128987	0.0766923	0.205179	0.177682	0.0511949	0.182882
BIOCARTA_IGF1_PATHWAY	0.129687	0.0286971	0.262574	0.285571	0.112589	0.125187	0.0674933	0.123588
BIOCARTA_IL12_PATHWAY	0.142986	0.29647	0.0276972	0.0255974	0.0618938	0.089791	0.531247	0.10479
BIOCARTA_MTOR_PATHWAY	0.620738	0.229277	0.993301	0.964604	0.962004	0.962604	0.322468	0.994101
BIOCARTA_NOS1_PATHWAY	0.0609939	0.230777	0.0618938	0.385161	0.0235976	0.0474953	0.161884	0.0392961
PID_PRLSIGNALINGEVENTSPATHWAY	0.250875	0.109189	0.663134	0.692631	0.714029	0.591841	0.293071	0.684032
PID_S1P_S1P1_PATHWAY	0.429557	0.70353	0.332067	0.366563	0.321068	0.372063	0.613339	0.349565
PID_CONE_PATHWAY	0.0149985	0.0210979	0.0121988	0.0186981	0.00779922	0.00609939	0.00919908	0.00629937
PID_TOLL_ENDOGENOUS_PATHWAY	0.209379	0.0568943	0.0809919	0.381462	0.0764924	0.0676932	0.112489	0.0681932
REACTOME_DOWNREGULATION_OF_TGF_BETA_RECEPTOR_SIGNALING	0.457154	0.780722	0.322368	0.30197	0.388661	0.472553	0.618338	0.432957
REACTOME_ACYL_CHAIN_REMODELLING_OF_PC	0.279972	0.378462	0.269373	0.238476	0.389761	0.332867	0.39906	0.340366
REACTOME_REGULATORY_RNA_PATHWAYS	0.727627	0.709629	0.618238	0.658634	0.616938	0.620038	0.593841	0.59984
REACTOME_ERK_MAPK_TARGETS	0.406759	0.760924	0.477252	0.475252	0.447055	0.540446	0.920208	0.50085
REACTOME_MITOCHONDRIAL_TRNA_AMINOACYLATION	0.717528	0.791621	0.970903	0.977702	0.979802	0.954105	0.767123	0.944906
REACTOME_PROCESSING_OF_CAPPED_INTRONLESS_PRE_MRNA	0.725927	0.309569	0.857514	0.840116	0.79682	0.820118	0.458754	0.856314
REACTOME_FANCONI_ANEMIA_PATHWAY	0.0226977	0.212979	0.0363964	0.030097	0.0460954	0.0145985	0.0628937	0.0164984
REACTOME_CD28_DEPENDENT_PI3K_AKT_SIGNALING	0.340066	0.240776	0.864914	0.906709	0.858914	0.842016	0.273673	0.862414
REACTOME_CTLA4_INHIBITORY_SIGNALING	0.817118	0.738926	0.423058	0.437556	0.343166	0.481052	0.885111	0.441356
REACTOME_DOUBLE_STRAND_BREAK_REPAIR	0.507249	0.924908	0.589141	0.865913	0.489851	0.592841	0.838416	0.569643
REACTOME_SMOOTH_MUSCLE_CONTRACTION	0.243476	0.80122	0.242376	0.530547	0.139986	0.254175	0.760124	0.226377
REACTOME_THROMBOXANE_SIGNALLING_THROUGH_TP_RECEPTOR	0.434957	0.09959	0.735526	0.759424	0.755224	0.636036	0.349165	0.728427
REACTOME_TAK1_ACTIVATES_NFKB_BY_PHOSPHORYLATION_AND_ACTIVATION_OF_IKKS_COMPLEX	0.121488	0.485051	0.136386	0.130487	0.170983	0.119688	0.712029	0.131087
REACTOME_INTERACTION_BETWEEN_L1_AND_ANKYRINS	0.10369	0.480952	0.148785	0.544046	0.10469	0.129187	0.441856	0.10459
REACTOME_LIGAND_GATED_ION_CHANNEL_TRANSPORT	0.236876	0.366863	0.117788	0.487451	0.162084	0.131387	0.259074	0.105589
KEGG_GLYCOSAMINOGLYCAN_BIOSYNTHESIS_CHONDROITIN_SULFATE	0.40486	0.108489	0.313369	0.30207	0.389661	0.326967	0.0650935	0.40326
KEGG_NICOTINATE_AND_NICOTINAMIDE_METABOLISM	0.0994901	0.543646	0.0615938	0.0585941	0.105189	0.132587	0.580842	0.154185
KEGG_MISMATCH_REPAIR	0.681932	0.942506	0.635036	0.985301	0.530847	0.683232	0.931007	0.608139
KEGG_DORSO_VENTRAL_AXIS_FORMATION	0.719128	0.561744	0.342566	0.350865	0.230077	0.408259	0.666733	0.379762
KEGG_PROXIMAL_TUBULE_BICARBONATE_RECLAMATION	0.262774	0.145985	0.338666	0.354265	0.364364	0.310469	0.260174	0.379562
BIOCARTA_CSK_PATHWAY	0.349865	0.69903	0.155584	0.454655	0.0424958	0.175382	0.770523	0.161184
BIOCARTA_CHEMICAL_PATHWAY	0.372763	0.192681	0.379262	0.549745	0.39746	0.30157	0.163684	0.328167
BIOCARTA_CCR3_PATHWAY	0.372963	0.565443	0.792121	0.935706	0.565543	0.642336	0.630537	0.652535
BIOCARTA_G2_PATHWAY	0.0970903	0.467553	0.377662	0.39666	0.332167	0.309469	0.405959	0.30327
BIOCARTA_CERAMIDE_PATHWAY	0.827817	0.864714	0.374763	0.311269	0.392961	0.578342	0.918708	0.509649
BIOCARTA_DC_PATHWAY	0.156484	0.155384	0.311769	0.510949	0.274273	0.266473	0.220078	0.285571
BIOCARTA_ECM_PATHWAY	0.228177	0.936406	0.352465	0.464354	0.137186	0.338566	0.946305	0.284472
BIOCARTA_P53HYPOXIA_PATHWAY	0.348865	0.422058	0.831517	0.832817	0.849515	0.79742	0.387661	0.853315
BIOCARTA_IL2_PATHWAY	0.0373963	0.0265973	0.080192	0.0520948	0.0290971	0.0339966	0.0280972	0.029797
BIOCARTA_IL6_PATHWAY	0.0253975	0.79892	0.0430957	0.0462954	0.0159984	0.0344966	0.581642	0.029597
BIOCARTA_INSULIN_PATHWAY	0.126187	0.0566943	0.186781	0.158484	0.030297	0.10359	0.0650935	0.0944906
BIOCARTA_NFKB_PATHWAY	0.365863	0.231077	0.176782	0.132587	0.293571	0.264874	0.358164	0.257074
BIOCARTA_EIF4_PATHWAY	0.360964	0.821618	0.884712	0.927207	0.654335	0.820718	0.878212	0.765123
BIOCARTA_PGC1A_PATHWAY	0.0607939	0.0910909	0.0907909	0.236676	0.10039	0.0776922	0.136286	0.0807919
BIOCARTA_HER2_PATHWAY	0.220878	0.333167	0.177482	0.20068	0.141486	0.19558	0.361864	0.189581
ST_GA12_PATHWAY	0.50085	0.0341966	0.363164	0.328067	0.378462	0.341366	0.0690931	0.346565
PID_NFKAPPABCANONICALPATHWAY	0.284972	0.228477	0.0910909	0.113089	0.184282	0.227877	0.216478	0.287971
PID_PDGFRAPATHWAY	0.546545	0.245075	0.312169	0.20328	0.508249	0.467653	0.244776	0.447455
PID_HEDGEHOG_2PATHWAY	0.834617	0.0978902	0.849015	0.830517	0.874613	0.841616	0.245075	0.846915
PID_LYMPHANGIOGENESIS_PATHWAY	0.166483	0.224378	0.213679	0.235276	0.281172	0.259774	0.219078	0.263374
REACTOME_GRB2_EVENTS_IN_ERBB2_SIGNALING	0.924908	0.414859	0.634937	0.609039	0.59704	0.632237	0.423758	0.646035
REACTOME_CIRCADIAN_REPRESSION_OF_EXPRESSION_BY_REV_ERBA	0.374563	0.353165	0.711029	0.853115	0.50105	0.492751	0.19848	0.50075
REACTOME_SIGNALING_BY_BMP	0.667933	0.435856	0.955004	0.952205	0.905909	0.888911	0.540946	0.883612
REACTOME_REGULATION_OF_HYPOXIA_INDUCIBLE_FACTOR_HIF_BY_OXYGEN	0.905509	0.324168	0.723328	0.824318	0.710329	0.670933	0.572843	0.713229
REACTOME_LYSOSOME_VESICLE_BIOGENESIS	0.0169983	0.50195	0.0793921	0.109089	0.0614939	0.0416958	0.30077	0.0468953
REACTOME_METAL_ION_SLC_TRANSPORTERS	0.0946905	0.585941	0.079692	0.0565943	0.157084	0.123088	0.544546	0.120488
REACTOME_EFFECTS_OF_PIP2_HYDROLYSIS	0.0465953	0.462354	0.170383	0.166583	0.10119	0.0882912	0.546645	0.0992901
REACTOME_FGFR_LIGAND_BINDING_AND_ACTIVATION	0.0560944	0.205679	0.019698	0.0294971	0.020498	0.0229977	0.155784	0.0169983
REACTOME_RNA_POL_I_TRANSCRIPTION_INITIATION	0.491151	0.259074	0.69633	0.844716	0.672633	0.569443	0.193081	0.613839
KEGG_SELENOAMINO_ACID_METABOLISM	0.040196	0.643436	0.134187	0.142386	0.0128987	0.0356964	0.40256	0.0310969
KEGG_NITROGEN_METABOLISM	0.835916	0.877512	0.516948	0.462754	0.572743	0.714529	0.745225	0.632437
KEGG_PROTEIN_EXPORT	0.110489	0.613839	0.0519948	0.0573943	0.0835916	0.0692931	0.0850915	0.0654935
BIOCARTA_CASPASE_PATHWAY	0.255574	0.636936	0.252875	0.265973	0.244676	0.29957	0.608139	0.255274
BIOCARTA_CTCF_PATHWAY	0.208279	0.0906909	0.833417	0.994101	0.690831	0.575142	0.111089	0.637236
BIOCARTA_CXCR4_PATHWAY	0.0720928	0.758924	0.281272	0.505549	0.111589	0.164984	0.807419	0.161184
BIOCARTA_CELLCYCLE_PATHWAY	0.525847	0.331967	0.409259	0.426757	0.317868	0.372463	0.438856	0.379162
BIOCARTA_GLEEVEC_PATHWAY	0.20178	0.010399	0.283872	0.465053	0.249075	0.142386	0.00489951	0.156084
BIOCARTA_INTRINSIC_PATHWAY	0.0146985	0.552945	0.0227977	0.0215978	0.0205979	0.020198	0.408559	0.0189981
BIOCARTA_MCALPAIN_PATHWAY	0.352865	0.471853	0.19518	0.247575	0.154085	0.176782	0.109689	0.165983
BIOCARTA_IGF1R_PATHWAY	0.435256	0.60324	0.245275	0.376362	0.10479	0.19648	0.571443	0.163184
BIOCARTA_PTDINS_PATHWAY	0.124288	0.0280972	0.0778922	0.0864914	0.218378	0.0833917	0.0130987	0.10379
BIOCARTA_RAC1_PATHWAY	0.0933907	0.019998	0.381862	0.457554	0.348665	0.249675	0.134087	0.29547
BIOCARTA_RAS_PATHWAY	0.173883	0.0525947	0.70473	0.918608	0.536846	0.456454	0.0491951	0.485251
PID_INTEGRIN_A9B1_PATHWAY	0.539546	0.19548	0.314469	0.257674	0.447555	0.351365	0.119688	0.39816
PID_RHODOPSIN_PATHWAY	0.0387961	0.0593941	0.0320968	0.0268973	0.0419958	0.0388961	0.0643936	0.0479952
PID_S1P_S1P2_PATHWAY	0.49505	0.79522	0.280272	0.331367	0.226077	0.292371	0.737326	0.262274
REACTOME_RNA_POL_III_TRANSCRIPTION_INITIATION_FROM_TYPE_2_PROMOTER	0.885011	0.593041	0.936206	0.406859	0.978602	0.891411	0.767123	0.947405
REACTOME_INSULIN_RECEPTOR_RECYCLING	0.612739	0.991601	0.570043	0.443956	0.589741	0.79902	0.980202	0.641336
REACTOME_G0_AND_EARLY_G1	0.862814	0.990401	0.489851	0.587641	0.267773	0.567343	0.9986	0.490551
REACTOME_SULFUR_AMINO_ACID_METABOLISM	0.314269	0.821918	0.658234	0.770723	0.536946	0.606739	0.636736	0.579342
REACTOME_PRE_NOTCH_TRANSCRIPTION_AND_TRANSLATION	0.524948	0.442456	0.582942	0.637436	0.523648	0.550145	0.488451	0.506649
REACTOME_RORA_ACTIVATES_CIRCADIAN_EXPRESSION	0.273573	0.266773	0.866713	0.973403	0.637036	0.526347	0.166983	0.631237
REACTOME_YAP1_AND_WWTR1_TAZ_STIMULATED_GENE_EXPRESSION	0.166283	0.266473	0.516248	0.946805	0.317768	0.309769	0.150585	0.339866
REACTOME_BASIGIN_INTERACTIONS	0.111089	0.0338966	0.070493	0.0819918	0.123988	0.0632937	0.0729927	0.0754925
REACTOME_ACTIVATION_OF_GENES_BY_ATF4	0.0910909	0.138486	0.194781	0.193081	0.277772	0.167883	0.0593941	0.185881
REACTOME_ADP_SIGNALLING_THROUGH_P2RY1	0.50225	0.143286	0.708329	0.819418	0.732627	0.582342	0.420458	0.662834
REACTOME_SEMA4D_INDUCED_CELL_MIGRATION_AND_GROWTH_CONE_COLLAPSE	0.142086	0.626937	0.19828	0.533547	0.108889	0.166883	0.748425	0.166683
REACTOME_KINESINS	0.207879	0.338566	0.412359	0.540446	0.343566	0.279572	0.482452	0.281972
REACTOME_PYRIMIDINE_METABOLISM	0.340366	0.920308	0.142286	0.150285	0.20248	0.190781	0.70403	0.164984
KEGG_GLYCOSYLPHOSPHATIDYLINOSITOL_GPI_ANCHOR_BIOSYNTHESIS	0.0363964	0.20348	0.0520948	0.0646935	0.0548945	0.0707929	0.217278	0.0751925
KEGG_MATURITY_ONSET_DIABETES_OF_THE_YOUNG	0.0381962	0.010499	0.0442956	0.0469953	0.0882912	0.039696	0.0184982	0.0458954
BIOCARTA_NTHI_PATHWAY	0.0171983	0.153485	0.070493	0.0635936	0.0423958	0.059594	0.293871	0.0719928
BIOCARTA_STRESS_PATHWAY	0.0763924	0.164084	0.158884	0.155884	0.250775	0.208079	0.222778	0.252875
BIOCARTA_TPO_PATHWAY	0.0368963	0.854315	0.0376962	0.0352965	0.0164984	0.0314969	0.909109	0.0263974
SA_B_CELL_RECEPTOR_COMPLEXES	0.121188	0.130987	0.0715928	0.0908909	0.0645935	0.0615938	0.0766923	0.0551945
PID_HDAC_CLASSIII_PATHWAY	0.765323	0.639536	0.782322	0.956804	0.667333	0.648735	0.29527	0.667033
PID_INTEGRIN_CS_PATHWAY	0.00079992	0.110889	0.00509949	0.00759924	0.00139986	0.00279972	0.10059	0.00189981
REACTOME_GROWTH_HORMONE_RECEPTOR_SIGNALING	0.089991	0.59784	0.00969903	0.009999	0.0129987	0.020398	0.675532	0.0183982
REACTOME_TGF_BETA_RECEPTOR_SIGNALING_ACTIVATES_SMADS	0.168583	0.313269	0.157884	0.155784	0.205479	0.206979	0.356764	0.19758
REACTOME_NUCLEAR_EVENTS_KINASE_AND_TRANSCRIPTION_FACTOR_ACTIVATION	0.190081	0.781522	0.322968	0.361064	0.315168	0.339866	0.888911	0.334467
REACTOME_EGFR_DOWNREGULATION	0.234477	0.59554	0.30047	0.311469	0.339466	0.247075	0.191581	0.240076
REACTOME_GENERATION_OF_SECOND_MESSENGER_MOLECULES	0.350165	0.429757	0.129487	0.0613939	0.240976	0.225277	0.293971	0.243676
REACTOME_CYTOSOLIC_TRNA_AMINOACYLATION	0.915708	0.829417	0.894211	0.985301	0.760824	0.881012	0.886711	0.810519
REACTOME_DARPP_32_EVENTS	0.518948	0.582542	0.233677	0.232677	0.223278	0.287471	0.452355	0.256774
REACTOME_INHIBITION_OF_INSULIN_SECRETION_BY_ADRENALINE_NORADRENALINE	0.267873	0.922708	0.356964	0.633837	0.229977	0.348465	0.908309	0.309169
REACTOME_G_BETA_GAMMA_SIGNALLING_THROUGH_PI3KGAMMA	0.0873913	0.546645	0.417158	0.425457	0.435656	0.414459	0.686631	0.472753
REACTOME_NITRIC_OXIDE_STIMULATES_GUANYLATE_CYCLASE	0.0871913	0.270073	0.0919908	0.106289	0.173383	0.089691	0.344966	0.111089
REACTOME_INHIBITION_OF_VOLTAGE_GATED_CA2_CHANNELS_VIA_GBETA_GAMMA_SUBUNITS	0.0841916	0.0936906	0.353465	0.709429	0.325067	0.210679	0.0837916	0.343866
KEGG_GALACTOSE_METABOLISM	0.19878	0.942506	0.258474	0.325167	0.158784	0.257074	0.942006	0.206779
KEGG_O_GLYCAN_BIOSYNTHESIS	0.0987901	0.0308969	0.0352965	0.0510949	0.0577942	0.0326967	0.0490951	0.0435956
KEGG_GLYCOSAMINOGLYCAN_BIOSYNTHESIS_HEPARAN_SULFATE	0.276772	0.650535	0.10159	0.121988	0.19748	0.20088	0.662334	0.188981
KEGG_LINOLEIC_ACID_METABOLISM	0.817118	0.910909	0.623638	0.177982	0.792221	0.947905	0.962504	0.843716
BIOCARTA_RACCYCD_PATHWAY	0.379262	0.130187	0.570043	0.663234	0.545345	0.442856	0.133387	0.487751
BIOCARTA_VIP_PATHWAY	0.465553	0.60314	0.492051	0.605639	0.445855	0.463154	0.616938	0.444356
ST_GRANULE_CELL_SURVIVAL_PATHWAY	0.419958	0.821618	0.343666	0.30357	0.361764	0.489951	0.809019	0.467453
PID_MYC_PATHWAY	0.656234	0.236076	0.909609	0.90391	0.936706	0.854615	0.184082	0.89961
PID_INSULIN_GLUCOSE_PATHWAY	0.387261	0.464454	0.0610939	0.070393	0.117688	0.145985	0.741026	0.137886
REACTOME_PTM_GAMMA_CARBOXYLATION_HYPUSINE_FORMATION_AND_ARYLSULFATASE_ACTIVATION	0.0139986	0.129587	0.0491951	0.0456954	0.069793	0.0364964	0.170783	0.0453955
REACTOME_SMAD2_SMAD3_SMAD4_HETEROTRIMER_REGULATES_TRANSCRIPTION	0.211579	0.428857	0.0261974	0.0361964	0.089691	0.128487	0.628237	0.124188
REACTOME_SYNTHESIS_OF_PA	0.80042	0.249275	0.317668	0.322868	0.288171	0.425957	0.410359	0.384462
REACTOME_A_TETRASACCHARIDE_LINKER_SEQUENCE_IS_REQUIRED_FOR_GAG_SYNTHESIS	0.0275972	0.757724	0.0630937	0.0683932	0.0433957	0.0746925	0.651335	0.0613939
REACTOME_GLYCOLYSIS	0.90121	0.360864	0.69733	0.742626	0.623638	0.716028	0.383362	0.653435
REACTOME_INTEGRIN_ALPHAIIB_BETA3_SIGNALING	0.235476	0.238276	0.262674	0.293671	0.29817	0.184982	0.0951905	0.216978
REACTOME_ASSOCIATION_OF_TRIC_CCT_WITH_TARGET_PROTEINS_DURING_BIOSYNTHESIS	0.315968	0.592341	0.320768	0.472153	0.110189	0.220478	0.581242	0.158384
REACTOME_FORMATION_OF_TRANSCRIPTION_COUPLED_NER_TC_NER_REPAIR_COMPLEX	0.738326	0.486451	0.590141	0.615538	0.568943	0.639036	0.592841	0.646235
REACTOME_TRANSFERRIN_ENDOCYTOSIS_AND_RECYCLING	0.529447	0.920108	0.594341	0.670133	0.510149	0.663634	0.910609	0.576842
REACTOME_ENDOSOMAL_SORTING_COMPLEX_REQUIRED_FOR_TRANSPORT_ESCRT	0.354165	0.247175	0.429457	0.460654	0.342966	0.377662	0.329867	0.363664
REACTOME_GAP_JUNCTION_TRAFFICKING	0.0184982	0.0261974	0.328467	0.609139	0.245075	0.135286	0.0230977	0.144186
KEGG_PENTOSE_PHOSPHATE_PATHWAY	0.157484	0.190681	0.29567	0.317768	0.327867	0.253775	0.251675	0.287971
KEGG_GLYCOSPHINGOLIPID_BIOSYNTHESIS_LACTO_AND_NEOLACTO_SERIES	0.0123988	0.444456	0.0249975	0.0363964	0.0106989	0.0141986	0.236776	0.0134987
KEGG_ASTHMA	0.0887911	0.174883	0.0983902	0.310569	0.157484	0.0709929	0.00829917	0.0874913
BIOCARTA_BAD_PATHWAY	0.0234977	0.936106	0.059994	0.0610939	0.0019998	0.0267973	0.955904	0.0219978
BIOCARTA_WNT_PATHWAY	0.190881	0.151485	0.206879	0.207779	0.353465	0.255574	0.0380962	0.236476
ST_GAQ_PATHWAY	0.461954	0.243776	0.913909	0.914609	0.89771	0.824818	0.253075	0.879512
ST_INTERLEUKIN_4_PATHWAY	0.20128	0.80222	0.312369	0.30057	0.346765	0.420858	0.847615	0.389961
ST_MYOCYTE_AD_PATHWAY	0.0723928	0.551745	0.0431957	0.0385961	0.0583942	0.10419	0.381862	0.0942906
PID_P38_MKK3_6PATHWAY	0.327467	0.794721	0.508249	0.527547	0.554745	0.536046	0.526647	0.518648
PID_GLYPICAN_1PATHWAY	0.0466953	0.218178	0.175382	0.160484	0.156784	0.157284	0.120888	0.136786
PID_IL27PATHWAY	0.0883912	0.628137	0.0759924	0.0721928	0.0425957	0.079992	0.550145	0.0739926
PID_RXR_VDR_PATHWAY	0.117888	0.218478	0.242676	0.263774	0.258274	0.191581	0.206879	0.194081
PID_ALK1PATHWAY	0.00539946	0.00869913	0.0229977	0.0258974	0.0185981	0.00989901	0.0289971	0.0105989
PID_VEGFR1_PATHWAY	0.0940906	0.237876	0.763924	0.787321	0.688631	0.59854	0.391061	0.605439
REACTOME_FORMATION_OF_THE_TERNARY_COMPLEX_AND_SUBSEQUENTLY_THE_43S_COMPLEX	0.168983	0.30337	0.687331	0.559244	0.743526	0.530047	0.334267	0.69543
REACTOME_BILE_ACID_AND_BILE_SALT_METABOLISM	0.160484	0.768023	0.0576942	0.0818918	0.0529947	0.0645935	0.554045	0.060294
REACTOME_ACTIVATED_NOTCH1_TRANSMITS_SIGNAL_TO_THE_NUCLEUS	0.0143986	0.40146	0.00189981	0.00239976	0.0219978	0.00779922	0.288571	0.00779922
REACTOME_KERATAN_SULFATE_BIOSYNTHESIS	0.0484952	0.621738	0.0211979	0.0277972	0.0333967	0.0269973	0.69893	0.0246975
REACTOME_G_PROTEIN_ACTIVATION	0.0645935	0.178482	0.0806919	0.10029	0.0585941	0.0805919	0.325567	0.0871913
REACTOME_PREFOLDIN_MEDIATED_TRANSFER_OF_SUBSTRATE_TO_CCT_TRIC	0.952605	0.89641	0.772023	0.551745	0.870013	0.959804	0.911409	0.890711
REACTOME_PERK_REGULATED_GENE_EXPRESSION	0.0530947	0.0515948	0.122588	0.127287	0.287671	0.122788	0.0392961	0.147485
REACTOME_POST_TRANSLATIONAL_MODIFICATION_SYNTHESIS_OF_GPI_ANCHORED_PROTEINS	0.0151985	0.139786	0.040496	0.0342966	0.0334967	0.0491951	0.0751925	0.0514949
REACTOME_ELONGATION_ARREST_AND_RECOVERY	0.839216	0.650735	0.732527	0.642636	0.80132	0.816218	0.752825	0.780722
REACTOME_ADHERENS_JUNCTIONS_INTERACTIONS	0.132887	0.116088	0.218578	0.254775	0.182082	0.106889	0.125087	0.108489
REACTOME_RECYCLING_PATHWAY_OF_L1	0.426057	0.790421	0.355764	0.273073	0.480752	0.470153	0.793421	0.453755
REACTOME_TRAF6_MEDIATED_IRF7_ACTIVATION	0.39936	0.866213	0.162084	0.212379	0.130487	0.167083	0.755524	0.166183
REACTOME_PKB_MEDIATED_EVENTS	0.705129	0.0838916	0.781622	0.80042	0.815018	0.677332	0.0682932	0.771723
REACTOME_RNA_POL_III_TRANSCRIPTION_INITIATION_FROM_TYPE_3_PROMOTER	0.648335	0.176382	0.960404	0.815018	0.936706	0.823618	0.376462	0.946505
REACTOME_NEP_NS2_INTERACTS_WITH_THE_CELLULAR_EXPORT_MACHINERY	0.911009	0.909909	0.80472	0.930507	0.762324	0.90221	0.937606	0.79542
REACTOME_TRANSPORT_OF_RIBONUCLEOPROTEINS_INTO_THE_HOST_NUCLEUS	0.785721	0.736326	0.768423	0.90041	0.80462	0.794921	0.640136	0.741026
REACTOME_REGULATION_OF_GLUCOKINASE_BY_GLUCOKINASE_REGULATORY_PROTEIN	0.809219	0.920108	0.893811	0.923208	0.89841	0.949305	0.920308	0.868713
REACTOME_EXTENSION_OF_TELOMERES	0.811519	0.979402	0.567043	0.436956	0.617338	0.713329	0.932207	0.642136
KEGG_HISTIDINE_METABOLISM	0.0438956	0.312169	0.0310969	0.030297	0.020298	0.0287971	0.291971	0.0254975
KEGG_PORPHYRIN_AND_CHLOROPHYLL_METABOLISM	0.808419	0.575642	0.60354	0.505749	0.720828	0.735426	0.584842	0.70143
KEGG_RNA_POLYMERASE	0.592841	0.584542	0.857514	0.675532	0.930407	0.906409	0.69883	0.912709
BIOCARTA_G1_PATHWAY	0.260174	0.70103	0.378362	0.40076	0.210579	0.337866	0.740926	0.319368
BIOCARTA_ERK_PATHWAY	0.00379962	0.0653935	0.0966903	0.060394	0.0331967	0.0182982	0.0118988	0.0189981
BIOCARTA_GSK3_PATHWAY	0.205579	0.750325	0.0984902	0.117388	0.108089	0.0953905	0.669233	0.0947905
BIOCARTA_PYK2_PATHWAY	0.0874913	0.819818	0.230577	0.30047	0.0965903	0.20318	0.693031	0.155584
BIOCARTA_EDG1_PATHWAY	0.120288	0.437756	0.464254	0.487051	0.279172	0.311869	0.471953	0.343566
BIOCARTA_PROTEASOME_PATHWAY	0.558844	0.647035	0.856914	0.69943	0.832517	0.850915	0.691331	0.911209
BIOCARTA_CREB_PATHWAY	0.205279	0.484852	0.238476	0.284872	0.113889	0.144486	0.291371	0.113889
SIG_IL4RECEPTOR_IN_B_LYPHOCYTES	0.148285	0.130087	0.0885911	0.0864914	0.120188	0.109789	0.237376	0.114189
PID_REELINPATHWAY	0.815918	0.750825	0.647935	0.647135	0.69633	0.741226	0.668033	0.674433
PID_WNT_SIGNALING_PATHWAY	0.0820918	0.564944	0.0421958	0.0479952	0.0355964	0.0954905	0.541046	0.0952905
PID_TRAIL_PATHWAY	0.446755	0.667733	0.385161	0.366763	0.380862	0.438056	0.350765	0.415958
PID_IL3_PATHWAY	0.0127987	0.267973	0.0256974	0.0287971	0.0566943	0.0131987	0.232477	0.0170983
REACTOME_DEGRADATION_OF_THE_EXTRACELLULAR_MATRIX	0.0170983	0.193281	0.0129987	0.0120988	0.0194981	0.0105989	0.0357964	0.00969903
REACTOME_SIGNALLING_TO_RAS	0.020198	0.507349	0.0775922	0.049795	0.00159984	0.0107989	0.566743	0.00919908
REACTOME_MRNA_CAPPING	0.871313	0.514649	0.705829	0.722828	0.712029	0.745625	0.738926	0.738426
REACTOME_STRIATED_MUSCLE_CONTRACTION	0.0162984	0.378662	0.0421958	0.0383962	0.0457954	0.0235976	0.254175	0.0262974
REACTOME_TRAFFICKING_OF_AMPA_RECEPTORS	0.334167	0.588741	0.455154	0.839216	0.365363	0.389361	0.480152	0.421858
REACTOME_G_PROTEIN_BETA_GAMMA_SIGNALLING	0.0978902	0.756424	0.288971	0.326467	0.244776	0.284972	0.69913	0.29507
REACTOME_CREB_PHOSPHORYLATION_THROUGH_THE_ACTIVATION_OF_RAS	0.311769	0.458654	0.290571	0.471653	0.145285	0.19838	0.444456	0.182982
REACTOME_AMINE_COMPOUND_SLC_TRANSPORTERS	0.154485	0.579742	0.0291971	0.0235976	0.0356964	0.0612939	0.317368	0.0459954
REACTOME_MYOGENESIS	0.429957	0.0952905	0.283572	0.276772	0.389661	0.331967	0.277672	0.354765
REACTOME_BIOSYNTHESIS_OF_THE_N_GLYCAN_PRECURSOR_DOLICHOL_LIPID_LINKED_OLIGOSACCHARIDE_LLO_AND_TRANSFER_TO_A_NASCENT_PROTEIN	0.155584	0.323868	0.29697	0.314069	0.273873	0.244476	0.30287	0.29827
REACTOME_IL_RECEPTOR_SHC_SIGNALING	0.177382	0.618438	0.110589	0.105489	0.174883	0.148185	0.587841	0.149985
REACTOME_FORMATION_OF_THE_HIV1_EARLY_ELONGATION_COMPLEX	0.910209	0.733327	0.679832	0.762124	0.654135	0.729527	0.822618	0.694931
REACTOME_LIPOPROTEIN_METABOLISM	0.147085	0.614639	0.121788	0.123188	0.218378	0.165783	0.565443	0.188981
REACTOME_THE_ROLE_OF_NEF_IN_HIV1_REPLICATION_AND_DISEASE_PATHOGENESIS	0.09959	0.121688	0.184782	0.146685	0.329667	0.194181	0.137586	0.235476
REACTOME_COMPLEMENT_CASCADE	0.00279972	0.114589	0.00229977	0.00139986	0.0009999	0.0009999	0.0806919	0.0009999
REACTOME_PIP3_ACTIVATES_AKT_SIGNALING	0.578142	0.30237	0.975402	0.938406	0.986501	0.934807	0.534947	0.981502
KEGG_CITRATE_CYCLE_TCA_CYCLE	0.660334	0.528247	0.585641	0.475452	0.642136	0.741726	0.490551	0.70313
KEGG_HOMOLOGOUS_RECOMBINATION	0.547545	0.741426	0.49815	0.616738	0.40456	0.39806	0.718928	0.414159
BIOCARTA_HDAC_PATHWAY	0.340966	0.709329	0.380462	0.40426	0.318568	0.40206	0.365763	0.334367
BIOCARTA_GH_PATHWAY	0.164884	0.213379	0.0682932	0.0565943	0.0971903	0.109089	0.286871	0.0991901
BIOCARTA_NKT_PATHWAY	0.130387	0.428057	0.213479	0.20318	0.153685	0.212179	0.451555	0.211279
ST_TUMOR_NECROSIS_FACTOR_PATHWAY	0.223578	0.355864	0.330767	0.362164	0.215378	0.329467	0.624838	0.342766
PID_S1P_S1P3_PATHWAY	0.583742	0.469353	0.524148	0.60154	0.481452	0.457854	0.480452	0.472853
PID_NECTIN_PATHWAY	0.49575	0.855914	0.411559	0.361564	0.340066	0.536146	0.885311	0.512949
PID_LIS1PATHWAY	0.383662	0.769123	0.511349	0.486651	0.390561	0.594941	0.822518	0.573543
PID_INTEGRIN2_PATHWAY	0.19778	0.30407	0.0439956	0.0311969	0.0966903	0.0781922	0.343666	0.0682932
PID_TCRCALCIUMPATHWAY	0.662634	0.692231	0.491851	0.372463	0.521848	0.715828	0.793621	0.677532
PID_IL8CXCR1_PATHWAY	0.149885	0.226977	0.316168	0.337166	0.392861	0.274973	0.147885	0.30157
PID_BARD1PATHWAY	0.0893911	0.575242	0.0883912	0.0916908	0.107489	0.0927907	0.459254	0.0935906
REACTOME_SIGNALING_BY_FGFR1_MUTANTS	0.125187	0.29687	0.0590941	0.080392	0.0163984	0.0314969	0.30317	0.0305969
REACTOME_REGULATION_OF_BETA_CELL_DEVELOPMENT	0.0743926	0.0353965	0.0409959	0.040096	0.142086	0.0715928	0.0243976	0.0930907
REACTOME_SEMA4D_IN_SEMAPHORIN_SIGNALING	0.0874913	0.570643	0.147685	0.214879	0.0725927	0.10389	0.524948	0.115088
REACTOME_TIGHT_JUNCTION_INTERACTIONS	0.20448	0.0838916	0.160584	0.164984	0.206479	0.161384	0.105889	0.19768
REACTOME_SHC_MEDIATED_CASCADE	0.0611939	0.50325	0.0334967	0.0322968	0.0510949	0.040296	0.313069	0.0357964
REACTOME_NOD1_2_SIGNALING_PATHWAY	0.350065	0.342466	0.277972	0.279672	0.363864	0.323968	0.579742	0.39846
REACTOME_INTRINSIC_PATHWAY_FOR_APOPTOSIS	0.748825	0.860814	0.410159	0.427657	0.40086	0.515648	0.879212	0.487451
KEGG_ETHER_LIPID_METABOLISM	0.40196	0.641136	0.456654	0.510049	0.477652	0.458654	0.726727	0.471053
KEGG_REGULATION_OF_AUTOPHAGY	0.0529947	0.0437956	0.0635936	0.0582942	0.0740926	0.0650935	0.0636936	0.0694931
KEGG_THYROID_CANCER	0.164384	0.0822918	0.256774	0.256574	0.0924908	0.145485	0.0157984	0.130787
BIOCARTA_INFLAM_PATHWAY	0.160584	0.963204	0.060394	0.0633937	0.0314969	0.0756924	0.873113	0.0573943
BIOCARTA_TNFR1_PATHWAY	0.29977	0.584542	0.638636	0.735826	0.576642	0.620938	0.594441	0.662734
BIOCARTA_VEGF_PATHWAY	0.916108	0.882612	0.967803	0.967603	0.953205	0.990201	0.959204	0.970603
PID_AURORA_A_PATHWAY	0.69963	0.689731	0.364264	0.382362	0.414859	0.39856	0.638636	0.405459
PID_RAS_PATHWAY	0.116488	0.310269	0.548245	0.620038	0.349465	0.455054	0.557544	0.419258
REACTOME_ACTIVATION_OF_THE_PRE_REPLICATIVE_COMPLEX	0.729027	0.920108	0.834917	0.880812	0.838016	0.933007	0.979302	0.843116
REACTOME_SPHINGOLIPID_DE_NOVO_BIOSYNTHESIS	0.160284	0.775522	0.213479	0.19778	0.188881	0.30257	0.381762	0.270973
REACTOME_ANTIGEN_ACTIVATES_B_CELL_RECEPTOR_LEADING_TO_GENERATION_OF_SECOND_MESSENGERS	0.135686	0.650735	0.0578942	0.0506949	0.0684932	0.0891911	0.510649	0.0736926
REACTOME_HS_GAG_BIOSYNTHESIS	0.168783	0.285471	0.258874	0.283672	0.426257	0.310869	0.384962	0.338566
REACTOME_KERATAN_SULFATE_KERATIN_METABOLISM	0.0179982	0.884112	0.0148985	0.0167983	0.0163984	0.0130987	0.651035	0.0110989
REACTOME_CA_DEPENDENT_EVENTS	0.181382	0.743526	0.139786	0.131287	0.190381	0.209979	0.520748	0.205379
REACTOME_STEROID_HORMONES	0.113189	0.471053	0.187081	0.20348	0.130187	0.159484	0.268373	0.132287
REACTOME_SIGNALING_BY_ROBO_RECEPTOR	0.338566	0.153585	0.625437	0.546045	0.69943	0.620138	0.144486	0.747825
REACTOME_SIGNAL_AMPLIFICATION	0.40336	0.371363	0.444856	0.485251	0.475852	0.436456	0.563044	0.460254
REACTOME_THROMBIN_SIGNALLING_THROUGH_PROTEINASE_ACTIVATED_RECEPTORS_PARS	0.333167	0.115388	0.566643	0.519848	0.663534	0.547245	0.150485	0.676232
REACTOME_DNA_STRAND_ELONGATION	0.606639	0.59704	0.620938	0.728327	0.568343	0.582642	0.671633	0.568843
BIOCARTA_NO1_PATHWAY	0.00739926	0.0438956	0.0591941	0.0418958	0.0613939	0.0131987	0.0540946	0.0228977
BIOCARTA_FAS_PATHWAY	0.268973	0.320168	0.260174	0.228977	0.330767	0.29937	0.40346	0.30087
BIOCARTA_MYOSIN_PATHWAY	0.192181	0.673633	0.105389	0.114989	0.107189	0.142386	0.782722	0.133687
BIOCARTA_RHO_PATHWAY	0.246875	0.659534	0.366063	0.478752	0.322868	0.329067	0.279172	0.313269
PID_CDC42_REG_PATHWAY	0.19908	0.881912	0.0646935	0.0638936	0.0163984	0.0573943	0.89931	0.049795
PID_IGF1_PATHWAY	0.757624	0.320268	0.812319	0.876712	0.712929	0.716328	0.388861	0.742926
PID_RETINOIC_ACID_PATHWAY	0.0675932	0.00959904	0.40046	0.430157	0.313569	0.257074	0.0523948	0.283372
PID_IL2_STAT5PATHWAY	0.242676	0.313369	0.0988901	0.0926907	0.129587	0.160284	0.464754	0.139686
PID_EPHRINBREVPATHWAY	0.0847915	0.491951	0.124088	0.131887	0.0720928	0.110289	0.478552	0.0937906
REACTOME_SYNTHESIS_OF_PIPS_AT_THE_PLASMA_MEMBRANE	0.664334	0.147485	0.916908	0.868313	0.944006	0.855614	0.20308	0.924608
REACTOME_DOWNSTREAM_TCR_SIGNALING	0.541346	0.333867	0.490951	0.492851	0.581242	0.514749	0.40486	0.565243
REACTOME_ACTIVATION_OF_THE_MRNA_UPON_BINDING_OF_THE_CAP_BINDING_COMPLEX_AND_EIFS_AND_SUBSEQUENT_BINDING_TO_43S	0.125587	0.205179	0.564644	0.507849	0.675632	0.480552	0.254275	0.591741
REACTOME_AMINO_ACID_TRANSPORT_ACROSS_THE_PLASMA_MEMBRANE	0.0128987	0.211379	0.0129987	0.0113989	0.020398	0.0283972	0.122788	0.0257974
REACTOME_GLUCONEOGENESIS	0.10299	0.00559944	0.212279	0.235876	0.158084	0.0769923	0.00919908	0.0788921
REACTOME_ACTIVATION_OF_KAINATE_RECEPTORS_UPON_GLUTAMATE_BINDING	0.20208	0.246575	0.629137	0.732427	0.573543	0.50205	0.442756	0.549645
REACTOME_MAPK_TARGETS_NUCLEAR_EVENTS_MEDIATED_BY_MAP_KINASES	0.144686	0.787921	0.229677	0.252975	0.181782	0.227477	0.89921	0.223678
REACTOME_GLOBAL_GENOMIC_NER_GG_NER	0.921108	0.9961	0.646835	0.627237	0.691331	0.820418	0.989701	0.722928
REACTOME_NEGATIVE_REGULATORS_OF_RIG_I_MDA5_SIGNALING	0.535446	0.920408	0.208079	0.237376	0.181882	0.30147	0.974803	0.254575
REACTOME_INWARDLY_RECTIFYING_K_CHANNELS	0.0123988	0.00919908	0.19718	0.293471	0.19948	0.0862914	0.0156984	0.174283
KEGG_GLYCINE_SERINE_AND_THREONINE_METABOLISM	0.168583	0.422158	0.19538	0.19788	0.266873	0.275672	0.351965	0.269673
KEGG_CYSTEINE_AND_METHIONINE_METABOLISM	0.637336	0.575842	0.612939	0.573043	0.672933	0.673533	0.340766	0.664434
KEGG_PROPANOATE_METABOLISM	0.30407	0.39706	0.513249	0.538946	0.542946	0.49955	0.456254	0.531947
KEGG_BUTANOATE_METABOLISM	0.0177982	0.0972903	0.0268973	0.0305969	0.0184982	0.0329967	0.191181	0.0340966
KEGG_BASE_EXCISION_REPAIR	0.434957	0.358464	0.708429	0.673533	0.782422	0.70363	0.306069	0.734027
BIOCARTA_AT1R_PATHWAY	0.194081	0.192081	0.321168	0.340866	0.19748	0.278572	0.515748	0.288571
BIOCARTA_EGF_PATHWAY	0.224378	0.472653	0.211279	0.214179	0.225777	0.225877	0.483852	0.214179
ST_ERK1_ERK2_MAPK_PATHWAY	0.0682932	0.130387	0.145085	0.154885	0.238576	0.20388	0.250675	0.287471
PID_HIF2PATHWAY	0.79602	0.39616	0.892211	0.836916	0.937406	0.919808	0.287571	0.916608
PID_CD40_PATHWAY	0.111889	0.450955	0.553145	0.629937	0.40336	0.50065	0.434157	0.550445
PID_AVB3_OPN_PATHWAY	0.158884	0.355564	0.363164	0.372963	0.341666	0.376862	0.474453	0.424258
PID_P38ALPHABETAPATHWAY	0.19858	0.359864	0.383962	0.419458	0.572843	0.374463	0.356564	0.453555
PID_IL1PATHWAY	0.10059	0.447755	0.0337966	0.0286971	0.060394	0.0557944	0.621338	0.0565943
PID_SYNDECAN_4_PATHWAY	0.285971	0.313369	0.184882	0.188981	0.19648	0.20408	0.335966	0.213079
PID_NEPHRIN_NEPH1_PATHWAY	0.708529	0.70203	0.517048	0.60284	0.440456	0.474053	0.754325	0.456654
PID_AR_NONGENOMIC_PATHWAY	0.29957	0.429857	0.574443	0.671033	0.459354	0.372663	0.453755	0.418658
REACTOME_DAG_AND_IP3_SIGNALING	0.284272	0.892911	0.263774	0.256374	0.265773	0.330467	0.853015	0.305669
REACTOME_GLYCOSPHINGOLIPID_METABOLISM	0.153685	0.227877	0.0874913	0.0853915	0.120788	0.132587	0.422158	0.138586
REACTOME_LATENT_INFECTION_OF_HOMO_SAPIENS_WITH_MYCOBACTERIUM_TUBERCULOSIS	0.376662	0.890511	0.172483	0.227577	0.0727927	0.251975	0.711629	0.177482
REACTOME_GPVI_MEDIATED_ACTIVATION_CASCADE	0.316768	0.606039	0.529647	0.633937	0.373663	0.579242	0.636436	0.625137
REACTOME_TRANSPORT_OF_MATURE_MRNA_DERIVED_FROM_AN_INTRONLESS_TRANSCRIPT	0.864714	0.928107	0.691731	0.879412	0.577842	0.822418	0.963204	0.692731
REACTOME_CD28_CO_STIMULATION	0.524948	0.40196	0.677332	0.60114	0.746725	0.781422	0.480252	0.778122
REACTOME_FORMATION_OF_FIBRIN_CLOT_CLOTTING_CASCADE	0.0181982	0.59734	0.0267973	0.0274973	0.0169983	0.0244976	0.224178	0.020498
REACTOME_TRANSPORT_OF_VITAMINS_NUCLEOSIDES_AND_RELATED_MOLECULES	0.30187	0.459354	0.472453	0.489451	0.323068	0.364464	0.356664	0.411859
REACTOME_TRANSPORT_TO_THE_GOLGI_AND_SUBSEQUENT_MODIFICATION	0.00869913	0.153585	0.0145985	0.0166983	0.0294971	0.0150985	0.0623938	0.0167983
REACTOME_E2F_MEDIATED_REGULATION_OF_DNA_REPLICATION	0.592041	0.662634	0.588541	0.550345	0.673433	0.663934	0.679732	0.623638
REACTOME_PURINE_METABOLISM	0.626837	0.912009	0.543846	0.524648	0.529247	0.624538	0.805419	0.549445
REACTOME_INTERACTIONS_OF_VPR_WITH_HOST_CELLULAR_PROTEINS	0.751425	0.733427	0.836716	0.888611	0.828717	0.930107	0.816718	0.860614
KEGG_ALANINE_ASPARTATE_AND_GLUTAMATE_METABOLISM	0.0872913	0.242476	0.207579	0.185081	0.20108	0.181782	0.332267	0.174983
KEGG_BASAL_TRANSCRIPTION_FACTORS	0.431657	0.166683	0.453255	0.415158	0.455654	0.446955	0.263374	0.467453
BIOCARTA_PDGF_PATHWAY	0.135086	0.213579	0.182382	0.181582	0.188481	0.169883	0.385461	0.175682
PID_WNT_NONCANONICAL_PATHWAY	0.286371	0.662534	0.39976	0.39606	0.477252	0.465553	0.723028	0.456154
PID_NETRIN_PATHWAY	0.666433	0.411859	0.671433	0.745925	0.614739	0.59844	0.247575	0.59814
PID_SYNDECAN_2_PATHWAY	0.627737	0.779022	0.405359	0.380462	0.39626	0.448455	0.331367	0.426857
PID_NCADHERINPATHWAY	0.574543	0.740126	0.573143	0.59934	0.414359	0.518748	0.824818	0.49735
PID_MAPKTRKPATHWAY	0.258074	0.90071	0.223678	0.239176	0.119788	0.236576	0.794421	0.217178
PID_INTEGRIN_A4B1_PATHWAY	0.159684	0.465653	0.10079	0.0944906	0.108889	0.0680932	0.156884	0.0745925
REACTOME_ABC_FAMILY_PROTEINS_MEDIATED_TRANSPORT	0.144286	0.776522	0.132987	0.133287	0.160384	0.20018	0.824918	0.19508
REACTOME_GLUCAGON_SIGNALING_IN_METABOLIC_REGULATION	0.105389	0.737826	0.132587	0.149285	0.0666933	0.116488	0.852315	0.105689
REACTOME_GLUCAGON_TYPE_LIGAND_RECEPTORS	0.0605939	0.266373	0.0251975	0.0268973	0.0543946	0.0530947	0.366563	0.0611939
REACTOME_MRNA_3_END_PROCESSING	0.332367	0.0633937	0.732527	0.780722	0.69913	0.644136	0.219878	0.723128
REACTOME_ION_TRANSPORT_BY_P_TYPE_ATPASES	0.00459954	0.535646	0.00589941	0.00389961	0.00259974	0.00229977	0.580042	0.00169983
KEGG_FRUCTOSE_AND_MANNOSE_METABOLISM	0.253475	0.621838	0.286271	0.316368	0.238776	0.292371	0.678132	0.280772
KEGG_SPHINGOLIPID_METABOLISM	0.258074	0.708529	0.0840916	0.0844916	0.0906909	0.155684	0.841416	0.143886
KEGG_ALLOGRAFT_REJECTION	0.0126987	0.334267	0.0108989	0.0264974	0.00619938	0.00829917	0.236976	0.00719928
BIOCARTA_MPR_PATHWAY	0.351565	0.352565	0.453855	0.583342	0.39736	0.387261	0.408759	0.372463
BIOCARTA_DEATH_PATHWAY	0.0268973	0.126487	0.108089	0.10459	0.0765923	0.0586941	0.147385	0.0649935
BIOCARTA_IL1R_PATHWAY	0.0581942	0.569343	0.0726927	0.0757924	0.0831917	0.0613939	0.649135	0.060294
BIOCARTA_MET_PATHWAY	0.0955904	0.0432957	0.244076	0.258774	0.145685	0.144986	0.0152985	0.148385
BIOCARTA_GPCR_PATHWAY	0.134387	0.766523	0.261174	0.321468	0.260574	0.234377	0.488351	0.222678
SIG_CD40PATHWAYMAP	0.0480952	0.331967	0.121388	0.156284	0.140086	0.079592	0.20248	0.0956904
ST_WNT_BETA_CATENIN_PATHWAY	0.616738	0.807119	0.228277	0.235376	0.242676	0.334067	0.90481	0.316268
PID_ATM_PATHWAY	0.465353	0.357164	0.70463	0.750225	0.663034	0.613439	0.621638	0.624238
PID_EPOPATHWAY	0.00179982	0.271773	0.00429957	0.00459954	0.00689931	0.00129987	0.010499	0.00149985
PID_ALPHASYNUCLEIN_PATHWAY	0.0716928	0.779522	0.0772923	0.0683932	0.0835916	0.127787	0.808619	0.113289
PID_IL12_STAT4PATHWAY	0.448455	0.610039	0.194681	0.139286	0.119388	0.259474	0.684132	0.232677
REACTOME_RNA_POL_III_TRANSCRIPTION	0.742726	0.614239	0.930707	0.534147	0.988801	0.955004	0.761024	0.993501
REACTOME_POST_NMDA_RECEPTOR_ACTIVATION_EVENTS	0.416058	0.818218	0.269573	0.374263	0.169583	0.292571	0.767323	0.252375
REACTOME_SIGNAL_TRANSDUCTION_BY_L1	0.209979	0.612339	0.19888	0.209279	0.270673	0.244976	0.286171	0.250775
REACTOME_PLATELET_AGGREGATION_PLUG_FORMATION	0.19628	0.333967	0.240676	0.249575	0.259174	0.217078	0.517448	0.251375
KEGG_STARCH_AND_SUCROSE_METABOLISM	0.387161	0.556144	0.258774	0.253775	0.193481	0.275772	0.387161	0.244176
KEGG_GRAFT_VERSUS_HOST_DISEASE	0.132987	0.715828	0.124588	0.270373	0.0323968	0.156884	0.848515	0.0923908
KEGG_PRIMARY_IMMUNODEFICIENCY	0.0563944	0.00429957	0.155684	0.129987	0.20248	0.0877912	0.00339966	0.108789
BIOCARTA_AGR_PATHWAY	0.556344	0.866813	0.457854	0.478252	0.311369	0.447655	0.818918	0.418558
BIOCARTA_BCR_PATHWAY	0.138786	0.109489	0.126387	0.129687	0.132887	0.080492	0.145785	0.0722928
BIOCARTA_CARM_ER_PATHWAY	0.267973	0.029897	0.50375	0.465053	0.522548	0.435056	0.0280972	0.461254
SIG_REGULATION_OF_THE_ACTIN_CYTOSKELETON_BY_RHO_GTPASES	0.234877	0.944806	0.253375	0.246175	0.221178	0.39886	0.965803	0.347065
ST_ADRENERGIC	0.443656	0.914609	0.142086	0.157284	0.10329	0.190681	0.936706	0.165683
PID_HDAC_CLASSII_PATHWAY	0.550145	0.214679	0.671333	0.690531	0.745025	0.607139	0.351165	0.667733
PID_ARF6_PATHWAY	0.10449	0.153885	0.39556	0.386861	0.589641	0.390061	0.108389	0.460254
PID_IL2_PI3KPATHWAY	0.583842	0.221478	0.763624	0.707429	0.805619	0.758424	0.256074	0.79652
PID_EPHA_FWDPATHWAY	0.739826	0.827817	0.455454	0.40106	0.459454	0.631137	0.884712	0.570643
PID_IL8CXCR2_PATHWAY	0.181382	0.672833	0.252675	0.238376	0.324068	0.29507	0.554545	0.286571
PID_PI3KCIAKTPATHWAY	0.675232	0.340166	0.659634	0.638836	0.650635	0.647335	0.0956904	0.630037
REACTOME_NEUROTRANSMITTER_RELEASE_CYCLE	0.0579942	0.351865	0.0189981	0.0220978	0.0326967	0.0433957	0.278972	0.0391961
REACTOME_G1_PHASE	0.666433	0.514249	0.423958	0.413159	0.430257	0.517348	0.705329	0.509049
KEGG_DNA_REPLICATION	0.918108	0.971203	0.778822	0.877512	0.785221	0.886911	0.950605	0.763624
KEGG_PRION_DISEASES	0.138086	0.551445	0.0834917	0.0687931	0.0479952	0.121188	0.516748	0.120288
BIOCARTA_FMLP_PATHWAY	0.393161	0.678832	0.678332	0.751625	0.637536	0.620338	0.541146	0.70173
BIOCARTA_INTEGRIN_PATHWAY	0.0160984	0.220278	0.193681	0.217378	0.0933907	0.113789	0.284772	0.108689
BIOCARTA_PAR1_PATHWAY	0.172383	0.631637	0.245975	0.253575	0.218078	0.266673	0.788621	0.260974
ST_G_ALPHA_I_PATHWAY	0.536746	0.493851	0.531647	0.50155	0.549345	0.593541	0.742326	0.562144
PID_FRA_PATHWAY	0.151685	0.124688	0.125887	0.129187	0.108089	0.127687	0.172083	0.126087
PID_ERBB1_RECEPTOR_PROXIMAL_PATHWAY	0.155384	0.530047	0.175082	0.231477	0.0810919	0.0693931	0.667433	0.0769923
PID_HIVNEFPATHWAY	0.0464954	0.079992	0.145085	0.141786	0.20008	0.139886	0.161884	0.182582
PID_PI3KPLCTRKPATHWAY	0.69503	0.658734	0.39966	0.388861	0.506149	0.508349	0.767523	0.475152
REACTOME_METABOLISM_OF_STEROID_HORMONES_AND_VITAMINS_A_AND_D	0.108389	0.390161	0.134387	0.138886	0.147785	0.131187	0.19788	0.115088
REACTOME_BMAL1_CLOCK_NPAS2_ACTIVATES_CIRCADIAN_EXPRESSION	0.0707929	0.149785	0.221878	0.226377	0.164384	0.162484	0.0476952	0.162884
REACTOME_TRIGLYCERIDE_BIOSYNTHESIS	0.555444	0.233177	0.441456	0.357864	0.545245	0.632337	0.353565	0.613539
REACTOME_SIGNALLING_TO_ERKS	0.0629937	0.473253	0.0946905	0.0978902	0.0259974	0.0563944	0.612939	0.0514949
REACTOME_ACTIVATION_OF_ATR_IN_RESPONSE_TO_REPLICATION_STRESS	0.707029	0.823018	0.641536	0.59554	0.686631	0.689331	0.766023	0.660934
KEGG_DRUG_METABOLISM_OTHER_ENZYMES	0.928507	0.877012	0.433557	0.455354	0.351365	0.589041	0.952605	0.476152
BIOCARTA_TOLL_PATHWAY	0.19628	0.609039	0.252975	0.254875	0.261374	0.287671	0.372963	0.257974
ST_P38_MAPK_PATHWAY	0.340566	0.718728	0.323468	0.347765	0.328667	0.364564	0.738626	0.362764
ST_GA13_PATHWAY	0.412959	0.0829917	0.769123	0.764224	0.80302	0.678232	0.148485	0.766923
SIG_PIP3_SIGNALING_IN_B_LYMPHOCYTES	0.771023	0.787621	0.553345	0.573943	0.528447	0.620738	0.819118	0.573443
ST_PHOSPHOINOSITIDE_3_KINASE_PATHWAY	0.725427	0.350165	0.629237	0.633837	0.653635	0.606239	0.406759	0.646135
PID_ECADHERIN_NASCENTAJ_PATHWAY	0.558544	0.727727	0.646935	0.654135	0.585341	0.637036	0.762824	0.620338
PID_P38ALPHABETADOWNSTREAMPATHWAY	0.155284	0.20158	0.133887	0.134287	0.19768	0.121688	0.0711929	0.134987
REACTOME_APOPTOTIC_CLEAVAGE_OF_CELLULAR_PROTEINS	0.0578942	0.644536	0.0146985	0.0229977	0.00639936	0.0263974	0.639336	0.0222978
REACTOME_NEGATIVE_REGULATION_OF_FGFR_SIGNALING	0.0192981	0.149485	0.0363964	0.0376962	0.0289971	0.0257974	0.0706929	0.0226977
REACTOME_PI3K_EVENTS_IN_ERBB4_SIGNALING	0.50445	0.0712929	0.893511	0.875612	0.938306	0.821118	0.09979	0.89571
REACTOME_TRANSCRIPTIONAL_ACTIVITY_OF_SMAD2_SMAD3_SMAD4_HETEROTRIMER	0.49565	0.338066	0.374863	0.354465	0.358264	0.489851	0.562044	0.469953
REACTOME_PI3K_AKT_ACTIVATION	0.473353	0.149885	0.945405	0.940906	0.960004	0.861614	0.235076	0.943506
REACTOME_GAB1_SIGNALOSOME	0.616038	0.149885	0.860314	0.843316	0.888611	0.813719	0.168483	0.857314
REACTOME_AMINE_LIGAND_BINDING_RECEPTORS	0.635136	0.80072	0.613339	0.563344	0.652235	0.777722	0.789921	0.642136
REACTOME_FORMATION_OF_RNA_POL_II_ELONGATION_COMPLEX_	0.90161	0.812219	0.717528	0.642636	0.765423	0.823518	0.880712	0.780022
REACTOME_FRS2_MEDIATED_CASCADE	0.120788	0.79902	0.0539946	0.0531947	0.0737926	0.0651935	0.334867	0.0609939
REACTOME_IRON_UPTAKE_AND_TRANSPORT	0.543646	0.832617	0.467853	0.507949	0.422558	0.532747	0.827617	0.493851
KEGG_SNARE_INTERACTIONS_IN_VESICULAR_TRANSPORT	0.259074	0.975802	0.133687	0.127987	0.0980902	0.228077	0.9954	0.19868
BIOCARTA_ALK_PATHWAY	0.0469953	0.0878912	0.175582	0.177182	0.194781	0.150085	0.115788	0.179482
BIOCARTA_P38MAPK_PATHWAY	0.315768	0.19958	0.765323	0.824618	0.724928	0.70093	0.328067	0.777222
PID_GMCSF_PATHWAY	0.0237976	0.491051	0.0168983	0.0177982	0.00929907	0.0163984	0.29517	0.0130987
PID_FASPATHWAY	0.173283	0.729927	0.20128	0.237376	0.165483	0.194881	0.681732	0.193981
PID_IL23PATHWAY	0.245975	0.489051	0.0742926	0.0727927	0.0813919	0.107189	0.620938	0.105189
REACTOME_PYRUVATE_METABOLISM_AND_CITRIC_ACID_TCA_CYCLE	0.770323	0.80152	0.772923	0.712629	0.70493	0.837916	0.787821	0.793921
REACTOME_ACTIVATION_OF_NMDA_RECEPTOR_UPON_GLUTAMATE_BINDING_AND_POSTSYNAPTIC_EVENTS	0.241776	0.685631	0.19548	0.346165	0.0644936	0.145685	0.59684	0.128887
REACTOME_GLUCOSE_TRANSPORT	0.39526	0.342466	0.367163	0.39996	0.380762	0.359764	0.376662	0.355764
REACTOME_IL1_SIGNALING	0.311569	0.519348	0.122088	0.113589	0.19538	0.19688	0.575142	0.210079
REACTOME_GABA_B_RECEPTOR_ACTIVATION	0.0762924	0.265973	0.231377	0.286071	0.193481	0.211679	0.321868	0.275672
REACTOME_PACKAGING_OF_TELOMERE_ENDS	0.0925907	0.166283	0.122388	0.121588	0.0919908	0.0910909	0.0627937	0.10079
KEGG_PYRUVATE_METABOLISM	0.290771	0.345965	0.311169	0.29597	0.331167	0.346065	0.0959904	0.341466
KEGG_TYPE_I_DIABETES_MELLITUS	0.0330967	0.463954	0.0224978	0.0220978	0.010199	0.0274973	0.385161	0.0187981
BIOCARTA_FCER1_PATHWAY	0.344466	0.30177	0.176782	0.159984	0.20068	0.194181	0.251375	0.169883
BIOCARTA_IL2RB_PATHWAY	0.139886	0.20098	0.124588	0.121988	0.139786	0.138286	0.309569	0.136886
PID_ERBB4_PATHWAY	0.131487	0.357864	0.130187	0.124688	0.10449	0.110389	0.424258	0.105189
PID_EPHBFWDPATHWAY	0.158384	0.340166	0.217478	0.233477	0.161784	0.156384	0.263874	0.149685
PID_RET_PATHWAY	0.606339	0.909109	0.280472	0.280072	0.291271	0.365263	0.821618	0.355564
PID_IFNGPATHWAY	0.177382	0.432057	0.282272	0.352065	0.227777	0.191381	0.424558	0.221178
PID_FOXM1PATHWAY	0.309269	0.309269	0.358864	0.40176	0.317568	0.306469	0.430657	0.313869
PID_RAC1_REG_PATHWAY	0.49745	0.431957	0.323168	0.351565	0.29737	0.287071	0.586241	0.275372
REACTOME_NUCLEAR_SIGNALING_BY_ERBB4	0.0256974	0.410159	0.020498	0.0175982	0.0227977	0.0145985	0.114389	0.0134987
REACTOME_PRE_NOTCH_EXPRESSION_AND_PROCESSING	0.334367	0.312269	0.20408	0.20418	0.149085	0.19798	0.0371963	0.175182
REACTOME_RNA_POL_II_TRANSCRIPTION_PRE_INITIATION_AND_PROMOTER_OPENING	0.567043	0.722828	0.389061	0.386861	0.333767	0.433957	0.753925	0.420458
REACTOME_NETRIN1_SIGNALING	0.524948	0.229377	0.658434	0.691031	0.544346	0.649135	0.39636	0.632837
KEGG_FATTY_ACID_METABOLISM	0.326767	0.525747	0.19748	0.179482	0.222678	0.277972	0.478452	0.251475
KEGG_TRYPTOPHAN_METABOLISM	0.284172	0.383062	0.236676	0.219578	0.264274	0.292271	0.559344	0.271473
PID_AURORA_B_PATHWAY	0.49635	0.470553	0.438056	0.468053	0.439656	0.448355	0.543846	0.436556
PID_ATR_PATHWAY	0.665733	0.413759	0.375162	0.360264	0.472553	0.40276	0.214779	0.386161
PID_AMB2_NEUTROPHILS_PATHWAY	0.00679932	0.325667	0.0153985	0.0154985	0.0348965	0.00889911	0.080292	0.010499
REACTOME_PEPTIDE_CHAIN_ELONGATION	0.279972	0.416458	0.429757	0.752025	0.445555	0.228177	0.232377	0.231077
REACTOME_REGULATION_OF_INSULIN_SECRETION_BY_GLUCAGON_LIKE_PEPTIDE1	0.151385	0.738426	0.220478	0.260174	0.131587	0.206879	0.817318	0.214879
REACTOME_NCAM1_INTERACTIONS	0.0764924	0.113989	0.105389	0.0709929	0.20108	0.126187	0.10209	0.158084
REACTOME_DEADENYLATION_DEPENDENT_MRNA_DECAY	0.392161	0.0546945	0.714629	0.80362	0.59704	0.637836	0.175482	0.648135
KEGG_PROTEASOME	0.530347	0.583942	0.886611	0.909509	0.954305	0.880412	0.647435	0.892111
ST_B_CELL_ANTIGEN_RECEPTOR	0.272273	0.472553	0.750125	0.731127	0.809519	0.770723	0.541546	0.780022
ST_JNK_MAPK_PATHWAY	0.428557	0.779822	0.288571	0.294771	0.272673	0.349365	0.857914	0.324968
PID_ER_NONGENOMIC_PATHWAY	0.155584	0.648235	0.0893911	0.0984902	0.143386	0.0920908	0.390761	0.110989
PID_ERBB1_INTERNALIZATION_PATHWAY	0.949105	0.806819	0.833317	0.827217	0.705929	0.860014	0.672533	0.827217
REACTOME_TRANSCRIPTION_COUPLED_NER_TC_NER	0.625037	0.950505	0.454655	0.442956	0.407659	0.572743	0.964204	0.526847
REACTOME_CLEAVAGE_OF_GROWING_TRANSCRIPT_IN_THE_TERMINATION_REGION_	0.326267	0.0475952	0.845015	0.923008	0.838216	0.712529	0.150985	0.829117
REACTOME_G2_M_CHECKPOINTS	0.648635	0.866913	0.609139	0.590641	0.639136	0.660934	0.850615	0.620938
KEGG_STEROID_HORMONE_BIOSYNTHESIS	0.190381	0.156784	0.114589	0.105889	0.131187	0.108189	0.0916908	0.10039
KEGG_TYROSINE_METABOLISM	0.348065	0.314169	0.146285	0.131587	0.249275	0.230677	0.334067	0.221378
KEGG_GLUTATHIONE_METABOLISM	0.518748	0.814119	0.222278	0.20458	0.281172	0.30307	0.477152	0.280172
KEGG_AMINOACYL_TRNA_BIOSYNTHESIS	0.862114	0.343966	0.917308	0.912509	0.913109	0.917008	0.694831	0.915408
KEGG_RIBOSOME	0.339166	0.637936	0.444556	0.463954	0.408959	0.420758	0.39596	0.353065
KEGG_ALDOSTERONE_REGULATED_SODIUM_REABSORPTION	0.530147	0.955004	0.0649935	0.0763924	0.0578942	0.161984	0.89561	0.146485
KEGG_BLADDER_CANCER	0.564844	0.890511	0.458354	0.468253	0.39986	0.536446	0.735026	0.50475
BIOCARTA_CHREBP2_PATHWAY	0.792821	0.648835	0.675532	0.675832	0.679332	0.693231	0.677332	0.735626
PID_TCPTP_PATHWAY	0.180082	0.131487	0.331467	0.322668	0.316868	0.339966	0.0955904	0.394061
PID_UPA_UPAR_PATHWAY	0.351865	0.237476	0.277472	0.222978	0.313669	0.246475	0.240676	0.247875
PID_ECADHERIN_STABILIZATION_PATHWAY	0.0964904	0.786121	0.0993901	0.106789	0.0731927	0.0911909	0.428457	0.0879912
REACTOME_CROSS_PRESENTATION_OF_SOLUBLE_EXOGENOUS_ANTIGENS_ENDOSOMES	0.471053	0.432957	0.832717	0.906109	0.854315	0.778622	0.572543	0.816318
REACTOME_MITOCHONDRIAL_PROTEIN_IMPORT	0.79532	0.250175	0.879112	0.825517	0.780922	0.917408	0.59794	0.880212
REACTOME_MRNA_SPLICING_MINOR_PATHWAY	0.449255	0.291571	0.849415	0.787921	0.893211	0.865913	0.647035	0.860014
REACTOME_IL_2_SIGNALING	0.154285	0.791521	0.0654935	0.0656934	0.0581942	0.0772923	0.605939	0.0655934
KEGG_NUCLEOTIDE_EXCISION_REPAIR	0.510049	0.819718	0.482452	0.49555	0.483352	0.49665	0.589541	0.49755
KEGG_TASTE_TRANSDUCTION	0.166183	0.10469	0.236476	0.19778	0.224478	0.225577	0.152485	0.261674
BIOCARTA_BIOPEPTIDES_PATHWAY	0.0390961	0.345365	0.192581	0.210879	0.149285	0.142786	0.664734	0.155384
PID_BMPPATHWAY	0.581342	0.374763	0.891111	0.873913	0.90281	0.849015	0.39926	0.911309
PID_THROMBIN_PAR1_PATHWAY	0.335266	0.919408	0.40086	0.462254	0.325567	0.444256	0.957104	0.425357
REACTOME_PI3K_EVENTS_IN_ERBB2_SIGNALING	0.540546	0.214179	0.834517	0.837116	0.853515	0.790421	0.126387	0.814419
REACTOME_SIGNALING_BY_FGFR_MUTANTS	0.0666933	0.10459	0.10209	0.115888	0.069893	0.0509949	0.223878	0.0564944
REACTOME_PLC_BETA_MEDIATED_EVENTS	0.148085	0.952505	0.10099	0.10259	0.0660934	0.137286	0.963304	0.122588
REACTOME_TRNA_AMINOACYLATION	0.853315	0.443156	0.947305	0.965003	0.961504	0.939206	0.740326	0.937206
REACTOME_RNA_POL_I_PROMOTER_OPENING	0.0829917	0.0648935	0.0962904	0.0934907	0.0569943	0.0713929	0.069993	0.0737926
REACTOME_REGULATION_OF_WATER_BALANCE_BY_RENAL_AQUAPORINS	0.153885	0.606239	0.183982	0.192781	0.151085	0.177382	0.726027	0.185981
REACTOME_VOLTAGE_GATED_POTASSIUM_CHANNELS	0.0784922	0.234477	0.0474953	0.0462954	0.0418958	0.0589941	0.152985	0.0589941
KEGG_VALINE_LEUCINE_AND_ISOLEUCINE_DEGRADATION	0.161584	0.416058	0.146885	0.172283	0.0955904	0.132287	0.284172	0.117988
KEGG_LYSINE_DEGRADATION	0.0779922	0.340766	0.308469	0.305269	0.212979	0.219678	0.20448	0.213179
KEGG_ABC_TRANSPORTERS	0.318468	0.959604	0.151485	0.136886	0.209079	0.256874	0.942506	0.229677
KEGG_INTESTINAL_IMMUNE_NETWORK_FOR_IGA_PRODUCTION	0.0129987	0.305869	0.0162984	0.0259974	0.0318968	0.0137986	0.00659934	0.0141986
KEGG_AUTOIMMUNE_THYROID_DISEASE	0.106389	0.779422	0.0581942	0.0892911	0.0437956	0.069593	0.267873	0.0529947
ST_DIFFERENTIATION_PATHWAY_IN_PC12_CELLS	0.132387	0.566643	0.115488	0.122088	0.10119	0.120288	0.722928	0.123888
PID_INTEGRIN3_PATHWAY	0.216978	0.376662	0.231277	0.176082	0.29707	0.288471	0.362964	0.30297
PID_RHOA_REG_PATHWAY	0.340666	0.542646	0.538846	0.540346	0.49545	0.563644	0.70243	0.566743
PID_CXCR3PATHWAY	0.263774	0.534747	0.257574	0.30237	0.168783	0.20478	0.487651	0.218678
PID_HNF3APATHWAY	0.177482	0.940906	0.183882	0.250175	0.0730927	0.137086	0.745025	0.118488
REACTOME_CDK_MEDIATED_PHOSPHORYLATION_AND_REMOVAL_OF_CDC6	0.468053	0.349965	0.809919	0.878312	0.80052	0.772723	0.59774	0.808019
REACTOME_NRAGE_SIGNALS_DEATH_THROUGH_JNK	0.280572	0.783122	0.225777	0.220878	0.184782	0.280372	0.89881	0.250175
REACTOME_ACTIVATION_OF_CHAPERONE_GENES_BY_XBP1S	0.214879	0.507549	0.39716	0.433857	0.361064	0.352065	0.606039	0.394261
REACTOME_G_ALPHA_Z_SIGNALLING_EVENTS	0.119088	0.430757	0.278672	0.308269	0.205779	0.289471	0.558444	0.29727
REACTOME_IL_3_5_AND_GM_CSF_SIGNALING	0.172883	0.885411	0.128587	0.147385	0.113989	0.162084	0.740826	0.142686
REACTOME_NUCLEOTIDE_BINDING_DOMAIN_LEUCINE_RICH_REPEAT_CONTAINING_RECEPTOR_NLR_SIGNALING_PATHWAYS	0.0812919	0.493351	0.110689	0.109289	0.105989	0.119188	0.607839	0.124188
KEGG_N_GLYCAN_BIOSYNTHESIS	0.0111989	0.0943906	0.136586	0.154685	0.111389	0.0844916	0.121188	0.110189
KEGG_AMINO_SUGAR_AND_NUCLEOTIDE_SUGAR_METABOLISM	0.635936	0.873513	0.435256	0.444256	0.420658	0.535846	0.858014	0.523948
KEGG_VASOPRESSIN_REGULATED_WATER_REABSORPTION	0.343066	0.113989	0.662334	0.633637	0.705529	0.638236	0.316168	0.69703
BIOCARTA_TCR_PATHWAY	0.29577	0.425357	0.330767	0.362864	0.286171	0.265473	0.531947	0.275372
SIG_CHEMOTAXIS	0.344466	0.845115	0.290571	0.287471	0.287771	0.39926	0.914709	0.368563
PID_RHOA_PATHWAY	0.173283	0.250675	0.474353	0.50315	0.438156	0.444056	0.554345	0.49885
PID_ILK_PATHWAY	0.543546	0.544646	0.489551	0.431357	0.621138	0.664934	0.569243	0.666533
PID_HNF3BPATHWAY	0.139586	0.806219	0.225277	0.252075	0.167583	0.193681	0.777322	0.184982
PID_TNFPATHWAY	0.187881	0.390861	0.143186	0.153485	0.135486	0.138386	0.379262	0.140886
PID_ERBB2ERBB3PATHWAY	0.637936	0.667033	0.733827	0.806019	0.633737	0.666133	0.79552	0.645335
PID_A6B1_A6B4_INTEGRIN_PATHWAY	0.824618	0.370963	0.774023	0.782822	0.79952	0.806419	0.681632	0.840716
REACTOME_METABOLISM_OF_NON_CODING_RNA	0.774223	0.908809	0.842716	0.934207	0.838616	0.926207	0.942506	0.841416
REACTOME_NOTCH1_INTRACELLULAR_DOMAIN_REGULATES_TRANSCRIPTION	0.449155	0.019898	0.868213	0.90231	0.79942	0.682432	0.0888911	0.792321
REACTOME_P53_INDEPENDENT_G1_S_DNA_DAMAGE_CHECKPOINT	0.447255	0.213279	0.725127	0.767423	0.717728	0.633737	0.40016	0.708929
REACTOME_MUSCLE_CONTRACTION	0.0157984	0.151585	0.0682932	0.0620938	0.0419958	0.0257974	0.137986	0.0310969
REACTOME_AUTODEGRADATION_OF_THE_E3_UBIQUITIN_LIGASE_COP1	0.49745	0.277972	0.793921	0.89961	0.768623	0.733427	0.60094	0.774323
REACTOME_LIPID_DIGESTION_MOBILIZATION_AND_TRANSPORT	0.19758	0.764424	0.0966903	0.090391	0.114689	0.171183	0.761524	0.179882
KEGG_RETINOL_METABOLISM	0.522548	0.40066	0.544746	0.521948	0.539646	0.517748	0.554545	0.537646
KEGG_TYPE_II_DIABETES_MELLITUS	0.228377	0.853015	0.10009	0.115488	0.0710929	0.10369	0.90151	0.0805919
ST_T_CELL_SIGNAL_TRANSDUCTION	0.136386	0.123888	0.321768	0.294171	0.327167	0.307469	0.184082	0.373663
PID_INSULIN_PATHWAY	0.954505	0.963704	0.831417	0.79652	0.857914	0.928607	0.966603	0.893711
PID_LKB1_PATHWAY	0.322968	0.0937906	0.839716	0.893411	0.866413	0.641736	0.0377962	0.747225
PID_PLK1_PATHWAY	0.39846	0.653535	0.472553	0.486151	0.414859	0.473053	0.665133	0.451355
REACTOME_REGULATION_OF_ORNITHINE_DECARBOXYLASE_ODC	0.744326	0.873713	0.872013	0.909409	0.907709	0.948805	0.909309	0.874713
REACTOME_NUCLEOTIDE_EXCISION_REPAIR	0.773423	0.961804	0.521148	0.510049	0.519148	0.648935	0.976002	0.59904
REACTOME_DESTABILIZATION_OF_MRNA_BY_AUF1_HNRNP_D0	0.659334	0.613939	0.828017	0.832317	0.891311	0.878512	0.820418	0.853315
BIOCARTA_KERATINOCYTE_PATHWAY	0.0662934	0.716028	0.265973	0.253475	0.277672	0.356864	0.853515	0.337466
SIG_BCR_SIGNALING_PATHWAY	0.542746	0.544646	0.381662	0.308269	0.506749	0.505049	0.444556	0.476252
PID_ARF6_TRAFFICKINGPATHWAY	0.0334967	0.688431	0.0448955	0.0469953	0.0289971	0.0428957	0.789921	0.0416958
PID_PS1PATHWAY	0.0330967	0.0267973	0.0168983	0.019998	0.0948905	0.0330967	0.040496	0.0380962
PID_AJDISS_2PATHWAY	0.29817	0.554945	0.605139	0.615238	0.560244	0.566043	0.755924	0.567443
PID_SYNDECAN_1_PATHWAY	0.170383	0.130287	0.268973	0.249475	0.328567	0.284772	0.159784	0.361664
PID_HES_HEYPATHWAY	0.129387	0.208279	0.430257	0.440056	0.408659	0.377762	0.459454	0.377262
REACTOME_PI_METABOLISM	0.642836	0.170883	0.882512	0.867913	0.913109	0.832417	0.231877	0.910309
REACTOME_CYTOCHROME_P450_ARRANGED_BY_SUBSTRATE_TYPE	0.257774	0.0588941	0.163984	0.134887	0.218278	0.186581	0.159284	0.170983
REACTOME_SCF_BETA_TRCP_MEDIATED_DEGRADATION_OF_EMI1	0.631237	0.538246	0.821918	0.90101	0.809719	0.825917	0.774123	0.806419
REACTOME_VIF_MEDIATED_DEGRADATION_OF_APOBEC3G	0.49855	0.353765	0.818718	0.854215	0.859914	0.792021	0.646435	0.815018
KEGG_GLYCEROLIPID_METABOLISM	0.383162	0.0961904	0.269273	0.291371	0.380062	0.264274	0.262574	0.328167
KEGG_NOTCH_SIGNALING_PATHWAY	0.110489	0.0156984	0.262074	0.269973	0.290171	0.171083	0.0188981	0.187281
KEGG_CYTOSOLIC_DNA_SENSING_PATHWAY	0.0453955	0.365063	0.118588	0.117888	0.129487	0.162984	0.430557	0.213379
KEGG_PATHOGENIC_ESCHERICHIA_COLI_INFECTION	0.457554	0.474553	0.69623	0.69573	0.684032	0.780122	0.691031	0.807519
PID_FANCONI_PATHWAY	0.488051	0.553345	0.357864	0.359764	0.412959	0.367563	0.60244	0.368963
PID_NFAT_TFPATHWAY	0.431857	0.841916	0.153585	0.124988	0.159084	0.321368	0.907909	0.270373
PID_IL6_7PATHWAY	0.0467953	0.360864	0.0508949	0.0642936	0.0552945	0.0391961	0.230477	0.0528947
PID_DELTANP63PATHWAY	0.0275972	0.393661	0.0241976	0.0233977	0.0141986	0.0354965	0.132187	0.0316968
REACTOME_CHONDROITIN_SULFATE_DERMATAN_SULFATE_METABOLISM	0.140686	0.389061	0.206979	0.207679	0.212179	0.20228	0.364264	0.215778
REACTOME_TCR_SIGNALING	0.308669	0.431657	0.206779	0.206879	0.259674	0.252475	0.50355	0.29557
REACTOME_NUCLEAR_RECEPTOR_TRANSCRIPTION_PATHWAY	0.00419958	0.323168	0.0039996	0.00429957	0.0029997	0.00409959	0.10279	0.00329967
PID_FOXOPATHWAY	0.457054	0.214479	0.659134	0.645835	0.655934	0.653335	0.216878	0.637536
PID_PI3KCIPATHWAY	0.592841	0.90351	0.60474	0.721828	0.482152	0.634337	0.959904	0.627637
PID_CERAMIDE_PATHWAY	0.272973	0.10119	0.683832	0.719328	0.644236	0.591741	0.235676	0.708429
PID_HEDGEHOG_GLIPATHWAY	0.515648	0.333767	0.60074	0.589541	0.519148	0.624238	0.563744	0.626737
REACTOME_CHEMOKINE_RECEPTORS_BIND_CHEMOKINES	0.321768	0.529247	0.461354	0.432157	0.432557	0.50155	0.537046	0.433657
REACTOME_GOLGI_ASSOCIATED_VESICLE_BIOGENESIS	0.592741	0.370563	0.539346	0.521748	0.564344	0.577742	0.614039	0.592841
REACTOME_AMINO_ACID_AND_OLIGOPEPTIDE_SLC_TRANSPORTERS	0.00539946	0.49875	0.00629937	0.00719928	0.0170983	0.010299	0.627737	0.0106989
REACTOME_MAP_KINASE_ACTIVATION_IN_TLR_CASCADE	0.347365	0.919008	0.209579	0.20358	0.189381	0.331367	0.959304	0.307469
KEGG_ARGININE_AND_PROLINE_METABOLISM	0.358264	0.754725	0.352265	0.332567	0.237076	0.432257	0.80262	0.382962
KEGG_ARACHIDONIC_ACID_METABOLISM	0.29617	0.845315	0.348065	0.307069	0.438456	0.490051	0.848415	0.431657
KEGG_MTOR_SIGNALING_PATHWAY	0.531647	0.345965	0.646035	0.630837	0.663434	0.645935	0.422858	0.655734
SIG_INSULIN_RECEPTOR_PATHWAY_IN_CARDIAC_MYOCYTES	0.671433	0.090491	0.831617	0.819118	0.860414	0.733927	0.126887	0.818518
PID_ANGIOPOIETINRECEPTOR_PATHWAY	0.180182	0.167383	0.30207	0.311469	0.317768	0.288971	0.164484	0.291271
REACTOME_METABOLISM_OF_VITAMINS_AND_COFACTORS	0.268773	0.471253	0.392961	0.382862	0.392861	0.441856	0.618338	0.427157
REACTOME_O_LINKED_GLYCOSYLATION_OF_MUCINS	0.00939906	0.154185	0.0172983	0.0183982	0.0108989	0.00949905	0.124788	0.0109989
REACTOME_HEPARAN_SULFATE_HEPARIN_HS_GAG_METABOLISM	0.0510949	0.536446	0.0885911	0.0952905	0.148285	0.111789	0.462954	0.109989
REACTOME_PROTEIN_FOLDING	0.917508	0.752425	0.869613	0.854415	0.874513	0.933407	0.814719	0.889511
REACTOME_AQUAPORIN_MEDIATED_TRANSPORT	0.0808919	0.308769	0.10349	0.10419	0.132987	0.0973903	0.384362	0.120488
REACTOME_SCFSKP2_MEDIATED_DEGRADATION_OF_P27_P21	0.645235	0.692831	0.90281	0.919108	0.884012	0.943906	0.783522	0.918908
KEGG_AMYOTROPHIC_LATERAL_SCLEROSIS_ALS	0.257374	0.266473	0.279372	0.283872	0.282772	0.272573	0.315968	0.278272
PID_PTP1BPATHWAY	0.59644	0.855314	0.324868	0.306769	0.451655	0.469853	0.634837	0.451555
REACTOME_P53_DEPENDENT_G1_DNA_DAMAGE_RESPONSE	0.526947	0.291971	0.80142	0.843816	0.747625	0.769923	0.606639	0.807419
REACTOME_DEPOSITION_OF_NEW_CENPA_CONTAINING_NUCLEOSOMES_AT_THE_CENTROMERE	0.218078	0.0184982	0.281872	0.29737	0.264274	0.175382	0.0536946	0.216778
REACTOME_PHASE_II_CONJUGATION	0.333867	0.733427	0.40426	0.415258	0.369163	0.40056	0.614939	0.380262
REACTOME_APOPTOTIC_EXECUTION_PHASE	0.118588	0.883812	0.0548945	0.0623938	0.0312969	0.0889911	0.869013	0.0733927
KEGG_METABOLISM_OF_XENOBIOTICS_BY_CYTOCHROME_P450	0.60494	0.629037	0.427857	0.40046	0.460954	0.510649	0.69573	0.465553
PID_CD8TCRPATHWAY	0.0733927	0.90381	0.0191981	0.019898	0.020098	0.0315968	0.453655	0.0268973
PID_CASPASE_PATHWAY	0.239876	0.417858	0.338766	0.333467	0.358964	0.381862	0.205979	0.371963
REACTOME_TRANSPORT_OF_MATURE_TRANSCRIPT_TO_CYTOPLASM	0.559244	0.625537	0.711229	0.809919	0.614339	0.727827	0.877812	0.719528
REACTOME_CDT1_ASSOCIATION_WITH_THE_CDC6_ORC_ORIGIN_COMPLEX	0.523648	0.449255	0.805619	0.807719	0.80472	0.833117	0.753725	0.824018
REACTOME_CIRCADIAN_CLOCK	0.205579	0.412559	0.330467	0.347765	0.216478	0.270773	0.213479	0.273673
REACTOME_GABA_RECEPTOR_ACTIVATION	0.0560944	0.0873913	0.0856914	0.0992901	0.0953905	0.0755924	0.0388961	0.090191
REACTOME_AUTODEGRADATION_OF_CDH1_BY_CDH1_APC_C	0.441156	0.328067	0.723328	0.769623	0.665633	0.656034	0.539446	0.693031
KEGG_ENDOMETRIAL_CANCER	0.390461	0.257174	0.688731	0.69803	0.59594	0.616038	0.165283	0.625437
PID_NFAT_3PATHWAY	0.359064	0.758324	0.30217	0.317568	0.274473	0.309469	0.739426	0.283872
PID_AR_TF_PATHWAY	0.492151	0.271273	0.345965	0.361564	0.331267	0.344666	0.0810919	0.361764
PID_KITPATHWAY	0.0186981	0.0736926	0.174583	0.182982	0.167683	0.0927907	0.0141986	0.119688
PID_RAC1_PATHWAY	0.207679	0.935206	0.217578	0.205379	0.20288	0.333067	0.958504	0.289271
REACTOME_RNA_POL_II_PRE_TRANSCRIPTION_EVENTS	0.684332	0.722328	0.543546	0.533547	0.545345	0.593741	0.712029	0.589141
KEGG_DRUG_METABOLISM_CYTOCHROME_P450	0.644536	0.615638	0.466153	0.447455	0.515948	0.542746	0.682732	0.49875
KEGG_HEDGEHOG_SIGNALING_PATHWAY	0.111889	0.40436	0.190781	0.20268	0.171283	0.154185	0.290771	0.162484
KEGG_BASAL_CELL_CARCINOMA	0.0964904	0.408059	0.244476	0.252075	0.225977	0.222278	0.477252	0.217778
BIOCARTA_NFAT_PATHWAY	0.20398	0.871013	0.175982	0.180882	0.090291	0.141386	0.835616	0.123388
PID_TAP63PATHWAY	0.00789921	0.0835916	0.0966903	0.10339	0.0760924	0.0409959	0.242076	0.0461954
PID_FGF_PATHWAY	0.153385	0.279872	0.185681	0.185981	0.182782	0.182882	0.263774	0.192481
REACTOME_REGULATION_OF_APOPTOSIS	0.625337	0.582542	0.764424	0.80002	0.738226	0.788321	0.755824	0.776122
REACTOME_3_UTR_MEDIATED_TRANSLATIONAL_REGULATION	0.136786	0.345465	0.719328	0.768023	0.614339	0.469453	0.250875	0.610539
REACTOME_PHOSPHOLIPASE_C_MEDIATED_CASCADE	0.070193	0.829717	0.0412959	0.0424958	0.0430957	0.0555944	0.639036	0.049995
REACTOME_ION_CHANNEL_TRANSPORT	0.0419958	0.485151	0.00849915	0.00889911	0.00419958	0.0059994	0.0629937	0.00309969
KEGG_INOSITOL_PHOSPHATE_METABOLISM	0.720728	0.589641	0.972403	0.962704	0.972203	0.971303	0.456454	0.980502
KEGG_VIBRIO_CHOLERAE_INFECTION	0.244876	0.956204	0.140386	0.151485	0.0762924	0.187081	0.992101	0.158584
KEGG_NON_SMALL_CELL_LUNG_CANCER	0.605939	0.655634	0.590841	0.60044	0.424058	0.625337	0.848315	0.608239
PID_TGFBRPATHWAY	0.129287	0.615438	0.275172	0.275372	0.286771	0.261474	0.690631	0.267273
REACTOME_CELL_CELL_JUNCTION_ORGANIZATION	0.180882	0.448655	0.160784	0.159784	0.152185	0.180182	0.516948	0.20278
REACTOME_PI_3K_CASCADE	0.391761	0.0309969	0.640936	0.650935	0.718228	0.552545	0.245175	0.642036
REACTOME_INTERFERON_GAMMA_SIGNALING	0.0163984	0.0677932	0.0231977	0.0237976	0.0223978	0.0218978	0.0314969	0.0228977
PID_IL2_1PATHWAY	0.0576942	0.781922	0.0312969	0.0325967	0.0339966	0.0321968	0.816618	0.0279972
PID_FAK_PATHWAY	0.138286	0.40446	0.269273	0.284572	0.154385	0.214179	0.428457	0.212479
REACTOME_ER_PHAGOSOME_PATHWAY	0.379262	0.270873	0.747125	0.761724	0.760924	0.624038	0.39876	0.758524
REACTOME_TRANS_GOLGI_NETWORK_VESICLE_BUDDING	0.233777	0.267373	0.310369	0.30117	0.340166	0.349365	0.530747	0.374563
REACTOME_INFLUENZA_VIRAL_RNA_TRANSCRIPTION_AND_REPLICATION	0.747225	0.911009	0.691331	0.719528	0.662334	0.747425	0.850815	0.659934
KEGG_RNA_DEGRADATION	0.270773	0.00509949	0.490651	0.493151	0.406459	0.415158	0.124288	0.444956
KEGG_ACUTE_MYELOID_LEUKEMIA	0.350365	0.358564	0.487351	0.488151	0.451055	0.478152	0.70043	0.493751
BIOCARTA_HIVNEF_PATHWAY	0.0929907	0.545745	0.174283	0.171283	0.206879	0.214579	0.752725	0.229377
BIOCARTA_PPARA_PATHWAY	0.255974	0.142786	0.435056	0.426357	0.39686	0.448655	0.324068	0.445355
PID_TXA2PATHWAY	0.118488	0.692331	0.179082	0.179882	0.223478	0.208479	0.406759	0.222478
REACTOME_COLLAGEN_FORMATION	0.138786	0.360664	0.139086	0.136386	0.127087	0.139386	0.265473	0.156784
REACTOME_LOSS_OF_NLP_FROM_MITOTIC_CENTROSOMES	0.313169	0.835116	0.0861914	0.0858914	0.0584942	0.134187	0.947005	0.122288
REACTOME_INTERFERON_ALPHA_BETA_SIGNALING	0.0729927	0.182382	0.0662934	0.0675932	0.0539946	0.0707929	0.173183	0.0747925
REACTOME_IMMUNOREGULATORY_INTERACTIONS_BETWEEN_A_LYMPHOID_AND_A_NON_LYMPHOID_CELL	0.0405959	0.486451	0.0152985	0.0158984	0.00419958	0.0185981	0.334367	0.0111989
REACTOME_ACTIVATION_OF_NF_KAPPAB_IN_B_CELLS	0.316268	0.0706929	0.670233	0.725127	0.643636	0.571243	0.29507	0.651835
KEGG_GLYCOLYSIS_GLUCONEOGENESIS	0.179882	0.0454955	0.284872	0.284472	0.287071	0.217978	0.040496	0.233977
PID_NOTCH_PATHWAY	0.257974	0.0863914	0.321068	0.315568	0.326967	0.29837	0.112489	0.310369
PID_AR_PATHWAY	0.478252	0.278872	0.451855	0.444656	0.458054	0.492651	0.0841916	0.485451
PID_SHP2_PATHWAY	0.169683	0.60024	0.163384	0.171983	0.0907909	0.115088	0.750225	0.111989
PID_P53REGULATIONPATHWAY	0.494551	0.764024	0.430357	0.434257	0.386261	0.444256	0.248675	0.40176
REACTOME_CELL_DEATH_SIGNALLING_VIA_NRAGE_NRIF_AND_NADE	0.120288	0.918208	0.123688	0.118888	0.0948905	0.145585	0.970903	0.126787
REACTOME_CYCLIN_E_ASSOCIATED_EVENTS_DURING_G1_S_TRANSITION_	0.549645	0.411559	0.787621	0.807519	0.788121	0.771823	0.684432	0.80252
REACTOME_RESPIRATORY_ELECTRON_TRANSPORT	0.488151	0.711729	0.569843	0.610039	0.490651	0.558044	0.663234	0.520648
PID_ATF2_PATHWAY	0.0426957	0.567343	0.0112989	0.0115988	0.0170983	0.0191981	0.637136	0.0173983
REACTOME_SIGNALING_BY_WNT	0.545145	0.508349	0.807219	0.815018	0.853215	0.809519	0.642236	0.833417
REACTOME_COSTIMULATION_BY_THE_CD28_FAMILY	0.547145	0.905609	0.40166	0.378462	0.414459	0.505749	0.816518	0.484752
REACTOME_APC_C_CDH1_MEDIATED_DEGRADATION_OF_CDC20_AND_OTHER_APC_C_CDH1_TARGETED_PROTEINS_IN_LATE_MITOSIS_EARLY_G1	0.457654	0.479052	0.667633	0.705629	0.559844	0.618538	0.691631	0.625437
REACTOME_NONSENSE_MEDIATED_DECAY_ENHANCED_BY_THE_EXON_JUNCTION_COMPLEX	0.268073	0.663734	0.909609	0.883112	0.842016	0.837216	0.632437	0.891511
KEGG_NOD_LIKE_RECEPTOR_SIGNALING_PATHWAY	0.115888	0.50075	0.123888	0.118088	0.121788	0.188381	0.593941	0.187481
PID_TRKRPATHWAY	0.0480952	0.629037	0.0532947	0.0518948	0.0155984	0.0488951	0.631937	0.0381962
PID_MYC_REPRESSPATHWAY	0.587041	0.582842	0.684432	0.690731	0.693031	0.742926	0.778922	0.738226
REACTOME_SPHINGOLIPID_METABOLISM	0.212779	0.721528	0.153785	0.153585	0.129987	0.208179	0.893911	0.19938
REACTOME_ASSEMBLY_OF_THE_PRE_REPLICATIVE_COMPLEX	0.586941	0.441856	0.794421	0.780822	0.818418	0.806519	0.740426	0.819418
REACTOME_APC_C_CDC20_MEDIATED_DEGRADATION_OF_MITOTIC_PROTEINS	0.526947	0.645335	0.69523	0.731027	0.633037	0.680832	0.80182	0.663334
REACTOME_SIGNALING_BY_TGF_BETA_RECEPTOR_COMPLEX	0.286071	0.507049	0.243976	0.242276	0.256974	0.330467	0.538246	0.316868
REACTOME_MEIOTIC_SYNAPSIS	0.10109	0.162084	0.255474	0.251275	0.235076	0.219678	0.131787	0.250075
PID_FCER1PATHWAY	0.0586941	0.207779	0.0555944	0.0580942	0.0460954	0.040096	0.0764924	0.0443956
PID_CD8TCRDOWNSTREAMPATHWAY	0.127387	0.589041	0.155584	0.162484	0.0937906	0.146285	0.261374	0.124988
REACTOME_SEMAPHORIN_INTERACTIONS	0.0573943	0.480352	0.231677	0.257474	0.168583	0.167983	0.636136	0.20328
REACTOME_AMYLOIDS	0.0438956	0.561044	0.0370963	0.0386961	0.0128987	0.0280972	0.633037	0.0267973
KEGG_LEISHMANIA_INFECTION	0.00409959	0.0945905	0.0148985	0.0150985	0.0132987	0.0113989	0.0436956	0.0137986
KEGG_COLORECTAL_CANCER	0.279972	0.442156	0.419058	0.437856	0.447455	0.413859	0.265073	0.40276
ST_FAS_SIGNALING_PATHWAY	0.186181	0.633437	0.19968	0.19808	0.205379	0.245075	0.740026	0.237676
PID_ENDOTHELINPATHWAY	0.070493	0.581242	0.0983902	0.0994901	0.116388	0.126287	0.626937	0.133287
PID_IL12_2PATHWAY	0.0584942	0.286071	0.0346965	0.0340966	0.0242976	0.0390961	0.370963	0.0339966
REACTOME_ORC1_REMOVAL_FROM_CHROMATIN	0.610839	0.309569	0.80012	0.780522	0.841616	0.825617	0.677732	0.832117
REACTOME_ANTIVIRAL_MECHANISM_BY_IFN_STIMULATED_GENES	0.662334	0.765923	0.59524	0.586341	0.594341	0.659034	0.955004	0.639936
REACTOME_SRP_DEPENDENT_COTRANSLATIONAL_PROTEIN_TARGETING_TO_MEMBRANE	0.0609939	0.050095	0.288071	0.265473	0.265073	0.194981	0.114189	0.224278
REACTOME_GLUCOSE_METABOLISM	0.436456	0.379862	0.30437	0.317268	0.267573	0.255974	0.236976	0.230977
PID_IL4_2PATHWAY	0.0721928	0.259174	0.0709929	0.0769923	0.137486	0.069593	0.175482	0.0817918
REACTOME_RECRUITMENT_OF_MITOTIC_CENTROSOME_PROTEINS_AND_COMPLEXES	0.406359	0.534847	0.160184	0.161384	0.114589	0.20178	0.684832	0.187381
REACTOME_TELOMERE_MAINTENANCE	0.413159	0.39806	0.266873	0.266973	0.235076	0.268673	0.328367	0.262074
KEGG_ADIPOCYTOKINE_SIGNALING_PATHWAY	0.165983	0.509049	0.535446	0.539446	0.59504	0.511449	0.570543	0.566543
PID_BCR_5PATHWAY	0.0862914	0.39866	0.0660934	0.0629937	0.0675932	0.0947905	0.30037	0.0971903
PID_INTEGRIN1_PATHWAY	0.179382	0.457854	0.348965	0.360564	0.325567	0.358064	0.450655	0.371863
PID_TCR_PATHWAY	0.0335966	0.882012	0.0160984	0.0163984	0.00979902	0.0253975	0.450555	0.0193981
PID_ERA_GENOMIC_PATHWAY	0.183382	0.0437956	0.29997	0.318368	0.317168	0.247375	0.0488951	0.287271
PID_HIF1_TFPATHWAY	0.687531	0.860614	0.708929	0.713429	0.737626	0.742626	0.89981	0.738326
PID_RB_1PATHWAY	0.172183	0.19938	0.228577	0.231577	0.250875	0.223378	0.0509949	0.212779
REACTOME_NCAM_SIGNALING_FOR_NEURITE_OUT_GROWTH	0.0518948	0.49885	0.0392961	0.039796	0.0552945	0.0565943	0.371563	0.049695
REACTOME_MEIOTIC_RECOMBINATION	0.0782922	0.232577	0.0658934	0.0641936	0.0535946	0.0492951	0.374563	0.0547945
KEGG_PPAR_SIGNALING_PATHWAY	0.338566	0.942406	0.192881	0.185581	0.145785	0.310169	0.510549	0.272973
KEGG_RIG_I_LIKE_RECEPTOR_SIGNALING_PATHWAY	0.151585	0.509549	0.122188	0.125087	0.112789	0.161884	0.442156	0.193981
KEGG_LONG_TERM_POTENTIATION	0.136586	0.750825	0.122888	0.123388	0.0867913	0.139386	0.680532	0.129787
KEGG_LONG_TERM_DEPRESSION	0.188281	0.90031	0.138586	0.142286	0.0894911	0.150885	0.949405	0.140286
KEGG_GLIOMA	0.320768	0.286371	0.30147	0.30237	0.242276	0.316768	0.563344	0.337666
PID_LYSOPHOSPHOLIPID_PATHWAY	0.20458	0.269773	0.360064	0.363964	0.464554	0.385161	0.426457	0.453855
PID_HDAC_CLASSI_PATHWAY	0.456154	0.122688	0.781822	0.759624	0.80262	0.710629	0.143186	0.780022
REACTOME_RNA_POL_I_TRANSCRIPTION	0.0526947	0.105689	0.112889	0.120088	0.128187	0.0676932	0.0878912	0.0758924
REACTOME_PHASE1_FUNCTIONALIZATION_OF_COMPOUNDS	0.319968	0.0776922	0.268273	0.255774	0.335666	0.275872	0.216678	0.275572
KEGG_RENAL_CELL_CARCINOMA	0.634237	0.39536	0.894511	0.90141	0.875112	0.90061	0.317568	0.891211
KEGG_VIRAL_MYOCARDITIS	0.0179982	0.520248	0.0289971	0.0360964	0.0431957	0.0238976	0.40136	0.0228977
SIG_PIP3_SIGNALING_IN_CARDIAC_MYOCTES	0.689431	0.136486	0.912909	0.89901	0.921908	0.862714	0.263474	0.921108
PID_MTOR_4PATHWAY	0.778522	0.0183982	0.964804	0.968303	0.964704	0.929107	0.173483	0.960104
REACTOME_ANTIGEN_PROCESSING_CROSS_PRESENTATION	0.239376	0.115688	0.418458	0.428857	0.49665	0.349765	0.143086	0.441756
REACTOME_METABOLISM_OF_NUCLEOTIDES	0.475852	0.837116	0.443256	0.431257	0.436056	0.567943	0.683732	0.50205
REACTOME_RIG_I_MDA5_MEDIATED_INDUCTION_OF_IFN_ALPHA_BETA_PATHWAYS	0.230977	0.924608	0.156984	0.162384	0.137886	0.20298	0.938406	0.20218
REACTOME_PI3K_CASCADE	0.154985	0.0168983	0.167483	0.180482	0.315468	0.121888	0.0367963	0.175782
KEGG_P53_SIGNALING_PATHWAY	0.211679	0.260774	0.278772	0.266173	0.262374	0.262174	0.512749	0.291271
KEGG_COMPLEMENT_AND_COAGULATION_CASCADES	0.0141986	0.325967	0.0134987	0.0148985	0.00679932	0.00939906	0.341266	0.00809919
KEGG_EPITHELIAL_CELL_SIGNALING_IN_HELICOBACTER_PYLORI_INFECTION	0.168383	0.315068	0.255074	0.265173	0.20208	0.224878	0.511149	0.254775
PID_TELOMERASEPATHWAY	0.809719	0.778422	0.833317	0.832217	0.779122	0.874813	0.373763	0.843216
REACTOME_NFKB_AND_MAP_KINASES_ACTIVATION_MEDIATED_BY_TLR4_SIGNALING_REPERTOIRE	0.0735926	0.890711	0.0783922	0.0781922	0.0956904	0.10069	0.782722	0.0994901
KEGG_CARDIAC_MUSCLE_CONTRACTION	0.431257	0.671533	0.251175	0.245375	0.212379	0.309369	0.846015	0.30387
KEGG_PANCREATIC_CANCER	0.352265	0.746125	0.30327	0.310269	0.277172	0.367163	0.833217	0.360864
PID_P75NTRPATHWAY	0.0810919	0.69983	0.10399	0.108789	0.0707929	0.0822918	0.733827	0.0809919
REACTOME_SIGNALING_BY_NOTCH1	0.143786	0.00309969	0.517948	0.511149	0.577342	0.364064	0.050395	0.454655
KEGG_ANTIGEN_PROCESSING_AND_PRESENTATION	0.0668933	0.737426	0.0886911	0.111289	0.0784922	0.0864914	0.671633	0.0691931
PID_CDC42_PATHWAY	0.175782	0.756424	0.325367	0.340166	0.19818	0.311969	0.589841	0.292871
PID_VEGFR1_2_PATHWAY	0.0790921	0.391761	0.0836916	0.0878912	0.120088	0.0790921	0.316368	0.0933907
KEGG_GLYCEROPHOSPHOLIPID_METABOLISM	0.672633	0.191481	0.746225	0.740026	0.746625	0.751525	0.464454	0.769923
KEGG_VEGF_SIGNALING_PATHWAY	0.619538	0.670833	0.475652	0.50215	0.421658	0.494651	0.752825	0.479552
PID_AP1_PATHWAY	0.19558	0.834617	0.280272	0.270873	0.253175	0.355864	0.645935	0.341366
REACTOME_TRIF_MEDIATED_TLR3_SIGNALING	0.0451955	0.868113	0.0487951	0.0483952	0.0635936	0.070293	0.884412	0.0709929
KEGG_MELANOMA	0.390161	0.189881	0.512849	0.519748	0.423358	0.494851	0.307269	0.524048
PID_E2F_PATHWAY	0.358764	0.837516	0.168383	0.173583	0.117788	0.193381	0.30267	0.171183
REACTOME_TRANSCRIPTIONAL_REGULATION_OF_WHITE_ADIPOCYTE_DIFFERENTIATION	0.460154	0.0889911	0.70173	0.716328	0.624538	0.609339	0.191981	0.626337
KEGG_ADHERENS_JUNCTION	0.0641936	0.259774	0.20308	0.214679	0.153185	0.160884	0.140986	0.164784
KEGG_CHRONIC_MYELOID_LEUKEMIA	0.131187	0.0710929	0.410659	0.423758	0.384062	0.330967	0.10269	0.383962
KEGG_ARRHYTHMOGENIC_RIGHT_VENTRICULAR_CARDIOMYOPATHY_ARVC	0.0342966	0.438756	0.143186	0.146985	0.144786	0.117188	0.170483	0.123388
PID_MYC_ACTIVPATHWAY	0.726327	0.248875	0.960204	0.940706	0.963404	0.972203	0.355164	0.972903
REACTOME_OLFACTORY_SIGNALING_PATHWAY	0.322068	0.228777	0.225577	0.141186	0.226377	0.317568	0.30487	0.320868
REACTOME_G_ALPHA1213_SIGNALLING_EVENTS	0.348265	0.731027	0.450255	0.452555	0.423258	0.49995	0.880212	0.492051
REACTOME_REGULATION_OF_MITOTIC_CELL_CYCLE	0.638936	0.781622	0.685931	0.721128	0.618538	0.692131	0.90471	0.658234
REACTOME_TRAF6_MEDIATED_INDUCTION_OF_NFKB_AND_MAP_KINASES_UPON_TLR7_8_OR_9_ACTIVATION	0.127087	0.708229	0.0956904	0.0944906	0.119888	0.128287	0.836316	0.130587
REACTOME_RESPIRATORY_ELECTRON_TRANSPORT_ATP_SYNTHESIS_BY_CHEMIOSMOTIC_COUPLING_AND_HEAT_PRODUCTION_BY_UNCOUPLING_PROTEINS_	0.574943	0.850415	0.59574	0.622938	0.555044	0.628437	0.815018	0.572943
KEGG_B_CELL_RECEPTOR_SIGNALING_PATHWAY	0.152785	0.354065	0.19768	0.193181	0.253075	0.235376	0.375762	0.256474
REACTOME_CELL_JUNCTION_ORGANIZATION	0.256174	0.282372	0.181482	0.183982	0.217778	0.20478	0.413759	0.240776
REACTOME_M_G1_TRANSITION	0.641536	0.626737	0.806019	0.794821	0.819618	0.843616	0.844516	0.831917
REACTOME_UNFOLDED_PROTEIN_RESPONSE	0.213279	0.490551	0.407059	0.415158	0.464654	0.40436	0.448755	0.453855
REACTOME_PLATELET_HOMEOSTASIS	0.0684932	0.462254	0.248075	0.249275	0.252475	0.252975	0.50035	0.29767
KEGG_PEROXISOME	0.170083	0.413859	0.208379	0.210679	0.244876	0.19798	0.462954	0.19728
KEGG_FC_EPSILON_RI_SIGNALING_PATHWAY	0.19708	0.60434	0.0566943	0.0581942	0.0548945	0.0674933	0.461354	0.060294
PID_AVB3_INTEGRIN_PATHWAY	0.162284	0.138686	0.425157	0.432257	0.417458	0.350865	0.176582	0.442056
REACTOME_SIGNALING_BY_SCF_KIT	0.152285	0.280672	0.244576	0.245175	0.265273	0.226177	0.322768	0.251875
REACTOME_INTEGRIN_CELL_SURFACE_INTERACTIONS	0.0266973	0.00449955	0.0491951	0.0505949	0.0324968	0.019898	0.00759924	0.0221978
REACTOME_REGULATION_OF_MRNA_STABILITY_BY_PROTEINS_THAT_BIND_AU_RICH_ELEMENTS	0.521348	0.324268	0.667133	0.674133	0.659634	0.684632	0.640636	0.681432
KEGG_PHOSPHATIDYLINOSITOL_SIGNALING_SYSTEM	0.50455	0.621338	0.748025	0.753025	0.709729	0.744826	0.723828	0.779422
REACTOME_OPIOID_SIGNALLING	0.0981902	0.786821	0.0726927	0.0733927	0.0849915	0.0879912	0.39566	0.0805919
PID_P73PATHWAY	0.538246	0.351965	0.427857	0.419958	0.473353	0.458354	0.342766	0.472253
REACTOME_ASPARAGINE_N_LINKED_GLYCOSYLATION	0.0323968	0.118288	0.0920908	0.0938906	0.107589	0.080392	0.169383	0.0976902
PID_MET_PATHWAY	0.570043	0.387661	0.710129	0.70123	0.653135	0.711329	0.489451	0.708129
PID_BETACATENIN_NUC_PATHWAY	0.350165	0.712829	0.366663	0.377862	0.29587	0.372763	0.447655	0.335066
REACTOME_RESPONSE_TO_ELEVATED_PLATELET_CYTOSOLIC_CA2_	0.142886	0.978202	0.163384	0.168183	0.106589	0.19538	0.959204	0.158884
REACTOME_MITOTIC_G2_G2_M_PHASES	0.280772	0.760824	0.174283	0.173583	0.128087	0.224478	0.893711	0.20478
REACTOME_MYD88_MAL_CASCADE_INITIATED_ON_PLASMA_MEMBRANE	0.141886	0.790521	0.129787	0.130987	0.131087	0.158184	0.885811	0.153485
REACTOME_GLYCEROPHOSPHOLIPID_BIOSYNTHESIS	0.477352	0.118188	0.59994	0.584542	0.631537	0.623638	0.124588	0.637236
REACTOME_P75_NTR_RECEPTOR_MEDIATED_SIGNALLING	0.152185	0.949805	0.110089	0.108989	0.0987901	0.120288	0.913909	0.116588
KEGG_HEMATOPOIETIC_CELL_LINEAGE	0.0211979	0.0384962	0.0382962	0.039996	0.0524948	0.0413959	0.0558944	0.0375962
PID_REG_GR_PATHWAY	0.272473	0.69693	0.181982	0.173683	0.170283	0.241976	0.651935	0.232477
REACTOME_L1CAM_INTERACTIONS	0.126887	0.778322	0.105389	0.108289	0.154085	0.113189	0.280372	0.106789
KEGG_ECM_RECEPTOR_INTERACTION	0.105489	0.277772	0.119988	0.122688	0.106089	0.117988	0.121388	0.107789
KEGG_PROGESTERONE_MEDIATED_OOCYTE_MATURATION	0.238376	0.79632	0.120188	0.120988	0.0805919	0.151785	0.611939	0.136286
KEGG_SMALL_CELL_LUNG_CANCER	0.478452	0.182482	0.706429	0.710829	0.775922	0.685631	0.172383	0.757424
KEGG_HYPERTROPHIC_CARDIOMYOPATHY_HCM	0.0418958	0.693331	0.115488	0.120588	0.0967903	0.0991901	0.674033	0.10429
ST_INTEGRIN_SIGNALING_PATHWAY	0.183882	0.365163	0.261974	0.277172	0.182382	0.221778	0.49955	0.217778
PID_SMAD2_3NUCLEARPATHWAY	0.245775	0.406659	0.235376	0.232577	0.291071	0.310469	0.50115	0.30147
REACTOME_MITOTIC_PROMETAPHASE	0.746625	0.956404	0.531147	0.553245	0.475352	0.59824	0.988901	0.530747
REACTOME_INSULIN_RECEPTOR_SIGNALLING_CASCADE	0.20268	0.00569943	0.213379	0.216678	0.377662	0.165183	0.00559944	0.221378
KEGG_TGF_BETA_SIGNALING_PATHWAY	0.346665	0.0234977	0.510849	0.510749	0.652035	0.442756	0.135286	0.50445
PID_CMYB_PATHWAY	0.565743	0.859714	0.39816	0.388361	0.433057	0.578042	0.691731	0.541646
REACTOME_EXTRACELLULAR_MATRIX_ORGANIZATION	0.0178982	0.294071	0.0186981	0.0176982	0.0215978	0.0174983	0.0555944	0.0190981
REACTOME_CELL_SURFACE_INTERACTIONS_AT_THE_VASCULAR_WALL	0.0476952	0.0980902	0.0489951	0.050295	0.0570943	0.0332967	0.165583	0.0348965
REACTOME_REGULATION_OF_INSULIN_SECRETION	0.124088	0.856914	0.133587	0.137486	0.10239	0.141086	0.950205	0.135486
REACTOME_CLASS_B_2_SECRETIN_FAMILY_RECEPTORS	0.050095	0.635136	0.0617938	0.0614939	0.0512949	0.0618938	0.436356	0.0629937
KEGG_APOPTOSIS	0.114589	0.726127	0.131587	0.133287	0.114489	0.135586	0.735426	0.128187
KEGG_GAP_JUNCTION	0.446555	0.834917	0.446255	0.451455	0.382962	0.507849	0.941906	0.491751
REACTOME_MHC_CLASS_II_ANTIGEN_PRESENTATION	0.376062	0.847615	0.175182	0.175982	0.227777	0.230177	0.678432	0.217078
KEGG_ERBB_SIGNALING_PATHWAY	0.405959	0.629137	0.289971	0.288671	0.244376	0.347265	0.846815	0.335766
BIOCARTA_MAPK_PATHWAY	0.115388	0.337266	0.261974	0.256874	0.259474	0.29887	0.551245	0.333567
REACTOME_SYNTHESIS_OF_DNA	0.650435	0.733127	0.724328	0.707429	0.752725	0.792921	0.807019	0.755124
KEGG_FC_GAMMA_R_MEDIATED_PHAGOCYTOSIS	0.223178	0.661034	0.139986	0.136486	0.168883	0.213679	0.59764	0.19838
KEGG_PROSTATE_CANCER	0.228777	0.132887	0.687031	0.693131	0.647335	0.607439	0.0146985	0.641336
WNT_SIGNALING	0.0676932	0.352465	0.158484	0.158984	0.164584	0.117388	0.286571	0.120888
REACTOME_SIGNALING_BY_ERBB4	0.159184	0.169883	0.283072	0.285671	0.283972	0.224778	0.325167	0.253875
REACTOME_TRANSPORT_OF_GLUCOSE_AND_OTHER_SUGARS_BILE_SALTS_AND_ORGANIC_ACIDS_METAL_IONS_AND_AMINE_COMPOUNDS	0.039696	0.760324	0.0340966	0.0343966	0.0171983	0.0381962	0.588541	0.0308969
REACTOME_ACTIVATED_TLR4_SIGNALLING	0.0586941	0.749725	0.0790921	0.0809919	0.0731927	0.0821918	0.780322	0.0781922
KEGG_DILATED_CARDIOMYOPATHY	0.0328967	0.79882	0.0916908	0.0937906	0.059694	0.080192	0.481652	0.0786921
REACTOME_DOWNSTREAM_SIGNALING_EVENTS_OF_B_CELL_RECEPTOR_BCR	0.377262	0.108089	0.790621	0.816618	0.760024	0.714129	0.384162	0.786821
REACTOME_INFLUENZA_LIFE_CYCLE	0.750625	0.667833	0.746225	0.745925	0.761924	0.762924	0.787521	0.745825
REACTOME_TRANSPORT_OF_INORGANIC_CATIONS_ANIONS_AND_AMINO_ACIDS_OLIGOPEPTIDES	0.0244976	0.432357	0.0352965	0.0350965	0.0714929	0.0285971	0.370663	0.0311969
KEGG_PYRIMIDINE_METABOLISM	0.477652	0.473053	0.624638	0.623338	0.579142	0.626237	0.260374	0.614839
REACTOME_TRANSLATION	0.151985	0.0718928	0.637136	0.658734	0.553645	0.467453	0.20098	0.566843
REACTOME_DOWNSTREAM_SIGNAL_TRANSDUCTION	0.194381	0.277972	0.413959	0.418158	0.405759	0.382462	0.524048	0.40176
REACTOME_MEIOSIS	0.0828917	0.145285	0.146785	0.148285	0.159284	0.111589	0.132887	0.133087
REACTOME_RNA_POL_II_TRANSCRIPTION	0.520948	0.169183	0.708629	0.708529	0.705029	0.723128	0.288371	0.743126
REACTOME_LATE_PHASE_OF_HIV_LIFE_CYCLE	0.740126	0.89771	0.677432	0.661334	0.69653	0.79832	0.925207	0.773023
KEGG_TOLL_LIKE_RECEPTOR_SIGNALING_PATHWAY	0.0307969	0.594541	0.0261974	0.0263974	0.0264974	0.0320968	0.322968	0.0356964
REACTOME_POTASSIUM_CHANNELS	0.0160984	0.839516	0.0329967	0.0346965	0.0280972	0.0354965	0.351265	0.0376962
KEGG_GNRH_SIGNALING_PATHWAY	0.131587	0.730027	0.0411959	0.039996	0.0389961	0.060094	0.852215	0.0555944
REACTOME_SIGNALING_BY_NOTCH	0.0853915	0.0164984	0.189281	0.187381	0.249075	0.148985	0.0214979	0.162684
KEGG_SYSTEMIC_LUPUS_ERYTHEMATOSUS	0.00529947	0.70463	0.00879912	0.00959904	0.0089991	0.00759924	0.283172	0.00769923
REACTOME_SIGNALING_BY_ERBB2	0.286871	0.730127	0.316668	0.319268	0.252275	0.348165	0.814619	0.354865
REACTOME_DOWNSTREAM_SIGNALING_OF_ACTIVATED_FGFR	0.178482	0.378462	0.194181	0.19718	0.20328	0.19608	0.612039	0.218278
REACTOME_RNA_POL_I_RNA_POL_III_AND_MITOCHONDRIAL_TRANSCRIPTION	0.169383	0.0482952	0.326867	0.325367	0.378162	0.234777	0.0371963	0.277872
KEGG_MELANOGENESIS	0.0851915	0.69633	0.110489	0.111389	0.080092	0.124588	0.821418	0.123488
PID_CXCR4_PATHWAY	0.0490951	0.528747	0.0363964	0.0369963	0.0460954	0.0438956	0.40196	0.0490951
REACTOME_DNA_REPAIR	0.611639	0.935206	0.484652	0.484052	0.439656	0.536046	0.571443	0.511249
REACTOME_G1_S_TRANSITION	0.822818	0.918508	0.791721	0.788321	0.811519	0.873113	0.962404	0.822818
REACTOME_MRNA_SPLICING	0.557844	0.179482	0.884412	0.911409	0.854415	0.843016	0.678432	0.853015
REACTOME_S_PHASE	0.589441	0.833517	0.673433	0.670833	0.675232	0.717628	0.830817	0.686931
KEGG_PARKINSONS_DISEASE	0.50245	0.913309	0.528647	0.546845	0.451055	0.533547	0.90351	0.472453
REACTOME_PPARA_ACTIVATES_GENE_EXPRESSION	0.317168	0.309869	0.562844	0.567443	0.443256	0.506249	0.158884	0.489051
PID_ERBB1_DOWNSTREAM_PATHWAY	0.727927	0.889911	0.486651	0.477352	0.434257	0.627337	0.978802	0.579842
REACTOME_SIGNALING_BY_INSULIN_RECEPTOR	0.267273	0.116488	0.212379	0.214379	0.356264	0.221878	0.118488	0.251575
REACTOME_SIGNALING_BY_ILS	0.105289	0.934807	0.0475952	0.0472953	0.0323968	0.0773923	0.927607	0.0680932
REACTOME_SIGNALING_BY_EGFR_IN_CANCER	0.294771	0.477852	0.251575	0.251875	0.284672	0.270173	0.554845	0.284672
REACTOME_CELL_CYCLE_CHECKPOINTS	0.581042	0.622938	0.607039	0.59764	0.620538	0.649535	0.537946	0.631637
REACTOME_CHROMOSOME_MAINTENANCE	0.349365	0.376362	0.446255	0.444056	0.385861	0.435956	0.620338	0.432757
REACTOME_HIV_LIFE_CYCLE	0.746125	0.913309	0.69663	0.680232	0.721328	0.819718	0.934507	0.782522
KEGG_OOCYTE_MEIOSIS	0.0668933	0.913409	0.0475952	0.0480952	0.0307969	0.0529947	0.906509	0.0474953
KEGG_T_CELL_RECEPTOR_SIGNALING_PATHWAY	0.119488	0.744126	0.128087	0.132887	0.112389	0.157384	0.890111	0.154585
REACTOME_SIGNALING_BY_RHO_GTPASES	0.245475	0.70293	0.259574	0.261074	0.216278	0.272873	0.755124	0.273873
REACTOME_TCA_CYCLE_AND_RESPIRATORY_ELECTRON_TRANSPORT	0.640536	0.820918	0.694731	0.69613	0.643236	0.732527	0.856014	0.69623
REACTOME_GLYCOSAMINOGLYCAN_METABOLISM	0.0683932	0.733427	0.111189	0.112889	0.0843916	0.109989	0.776122	0.106989
KEGG_OXIDATIVE_PHOSPHORYLATION	0.646835	0.878112	0.49935	0.512249	0.446855	0.528647	0.767723	0.471553
KEGG_VASCULAR_SMOOTH_MUSCLE_CONTRACTION	0.128387	0.591341	0.119888	0.121388	0.110689	0.143786	0.621438	0.154385
KEGG_OLFACTORY_TRANSDUCTION	0.170983	0.0950905	0.168683	0.160784	0.172083	0.139786	0.106789	0.159184
KEGG_LEUKOCYTE_TRANSENDOTHELIAL_MIGRATION	0.0568943	0.583742	0.0430957	0.0420958	0.0532947	0.0469953	0.674833	0.049595
REACTOME_SIGNALING_BY_FGFR	0.176082	0.625337	0.146385	0.150385	0.143886	0.168483	0.759824	0.179282
REACTOME_TOLL_RECEPTOR_CASCADES	0.0348965	0.60484	0.029797	0.0305969	0.0347965	0.0309969	0.328067	0.029997
REACTOME_INTEGRATION_OF_ENERGY_METABOLISM	0.162484	0.832917	0.166983	0.168483	0.151885	0.192781	0.950205	0.193481
REACTOME_CELL_CELL_COMMUNICATION	0.214579	0.369663	0.284572	0.289571	0.331767	0.30317	0.568643	0.332867
REACTOME_BIOLOGICAL_OXIDATIONS	0.282772	0.527847	0.239876	0.241076	0.237476	0.268273	0.620838	0.249275
REACTOME_G_ALPHA_S_SIGNALLING_EVENTS	0.0250975	0.270173	0.0212979	0.020398	0.0275972	0.0233977	0.170183	0.0225977
KEGG_LYSOSOME	0.049595	0.429457	0.0375962	0.0374963	0.0424958	0.0417958	0.0756924	0.0361964
REACTOME_FACTORS_INVOLVED_IN_MEGAKARYOCYTE_DEVELOPMENT_AND_PLATELET_PRODUCTION	0.207479	0.846015	0.185581	0.186581	0.128187	0.222678	0.871513	0.208379
REACTOME_HOST_INTERACTIONS_OF_HIV_FACTORS	0.557644	0.506649	0.645835	0.634337	0.718628	0.726727	0.635236	0.715528
REACTOME_SIGNALING_BY_THE_B_CELL_RECEPTOR_BCR	0.178682	0.293971	0.447055	0.449355	0.447855	0.430157	0.50295	0.472053
REACTOME_SIGNALING_BY_PDGF	0.168883	0.253775	0.345965	0.346465	0.409059	0.353165	0.232677	0.384262
KEGG_CELL_CYCLE	0.447255	0.978002	0.40426	0.40466	0.352765	0.460554	0.948305	0.411459
REACTOME_MEMBRANE_TRAFFICKING	0.242976	0.864214	0.339166	0.340466	0.314569	0.346565	0.916708	0.344666
KEGG_SPLICEOSOME	0.616538	0.421858	0.912609	0.935906	0.943406	0.893611	0.783022	0.886311
KEGG_NATURAL_KILLER_CELL_MEDIATED_CYTOTOXICITY	0.0790921	0.657834	0.0412959	0.0428957	0.0436956	0.0565943	0.605539	0.0538946
REACTOME_SIGNALING_BY_FGFR_IN_DISEASE	0.133387	0.471853	0.148085	0.150185	0.148885	0.154785	0.676532	0.166783
KEGG_NEUROTROPHIN_SIGNALING_PATHWAY	0.193681	0.281472	0.228377	0.230777	0.286871	0.211179	0.226077	0.226977
REACTOME_DIABETES_PATHWAYS	0.0913909	0.89781	0.10199	0.10079	0.0761924	0.121788	0.926507	0.121688
REACTOME_MITOTIC_G1_G1_S_PHASES	0.70373	0.940506	0.713529	0.709929	0.710929	0.781822	0.948505	0.737426
PID_PDGFRBPATHWAY	0.0965903	0.784622	0.0846915	0.0853915	0.0536946	0.0932907	0.880212	0.090291
KEGG_CELL_ADHESION_MOLECULES_CAMS	0.132487	0.478252	0.0729927	0.0734927	0.0955904	0.121688	0.289471	0.115188
KEGG_AXON_GUIDANCE	0.176182	0.224878	0.486451	0.49555	0.492151	0.40326	0.485851	0.452655
KEGG_TIGHT_JUNCTION	0.10329	0.858614	0.0869913	0.0877912	0.0920908	0.10039	0.790321	0.10169
KEGG_UBIQUITIN_MEDIATED_PROTEOLYSIS	0.563944	0.793521	0.647335	0.652935	0.571543	0.664834	0.70223	0.671433
REACTOME_PROCESSING_OF_CAPPED_INTRON_CONTAINING_PRE_MRNA	0.627237	0.434557	0.854915	0.881312	0.830917	0.859014	0.847915	0.836516
REACTOME_NGF_SIGNALLING_VIA_TRKA_FROM_THE_PLASMA_MEMBRANE	0.249575	0.723128	0.273573	0.272073	0.277272	0.308869	0.814219	0.317068
REACTOME_NEUROTRANSMITTER_RECEPTOR_BINDING_AND_DOWNSTREAM_TRANSMISSION_IN_THE_POSTSYNAPTIC_CELL	0.0979902	0.70373	0.150785	0.159684	0.10339	0.135586	0.738726	0.140486
PID_P53DOWNSTREAMPATHWAY	0.0928907	0.50205	0.130587	0.129987	0.124788	0.130487	0.671433	0.137086
KEGG_INSULIN_SIGNALING_PATHWAY	0.164084	0.263274	0.20238	0.20318	0.19968	0.181182	0.194481	0.19768
REACTOME_APOPTOSIS	0.205079	0.793121	0.205679	0.20008	0.191381	0.236576	0.572643	0.219978
REACTOME_INTERFERON_SIGNALING	0.115088	0.753725	0.106689	0.113589	0.126087	0.139086	0.617438	0.136586
KEGG_JAK_STAT_SIGNALING_PATHWAY	0.0314969	0.332467	0.0230977	0.0217978	0.0337966	0.0260974	0.113489	0.0258974
KEGG_WNT_SIGNALING_PATHWAY	0.270073	0.59804	0.360564	0.355064	0.343466	0.366763	0.746525	0.354365
KEGG_ALZHEIMERS_DISEASE	0.229077	0.442056	0.210079	0.215178	0.142886	0.187581	0.342166	0.168083
REACTOME_MRNA_PROCESSING	0.644536	0.458954	0.855114	0.873113	0.830417	0.860814	0.843316	0.848815
KEGG_PURINE_METABOLISM	0.393761	0.684732	0.491451	0.49635	0.459554	0.516548	0.646835	0.517648
REACTOME_METABOLISM_OF_MRNA	0.578942	0.335566	0.782222	0.778622	0.774723	0.79842	0.70243	0.790321
KEGG_HUNTINGTONS_DISEASE	0.570043	0.684432	0.614539	0.624438	0.509349	0.610039	0.873513	0.578342
REACTOME_MITOTIC_M_M_G1_PHASES	0.728927	0.947205	0.686231	0.687431	0.660834	0.734027	0.59714	0.685531
REACTOME_FATTY_ACID_TRIACYLGLYCEROL_AND_KETONE_BODY_METABOLISM	0.535346	0.383662	0.70203	0.69773	0.669033	0.722528	0.129187	0.706629
REACTOME_PEPTIDE_LIGAND_BINDING_RECEPTORS	0.0740926	0.0359964	0.0822918	0.0822918	0.10259	0.069593	0.0225977	0.0660934
REACTOME_G_ALPHA_Q_SIGNALLING_EVENTS	0.0411959	0.425257	0.0617938	0.0646935	0.0655934	0.0512949	0.373363	0.0508949
KEGG_CALCIUM_SIGNALING_PATHWAY	0.0732927	0.780422	0.090091	0.089691	0.0840916	0.10189	0.676132	0.0931907
REACTOME_POST_TRANSLATIONAL_PROTEIN_MODIFICATION	0.0158984	0.0986901	0.0326967	0.0321968	0.0372963	0.030197	0.249675	0.0364964
KEGG_CHEMOKINE_SIGNALING_PATHWAY	0.0771923	0.848115	0.0968903	0.0963904	0.0773923	0.128087	0.710129	0.123788
REACTOME_TRANSCRIPTION	0.332267	0.0411959	0.555044	0.551445	0.546845	0.50455	0.0849915	0.548145
KEGG_ENDOCYTOSIS	0.0983902	0.20108	0.191281	0.19678	0.245175	0.191781	0.462254	0.214679
REACTOME_G_ALPHA_I_SIGNALLING_EVENTS	0.0437956	0.264074	0.0632937	0.0632937	0.0847915	0.0608939	0.210579	0.0571943
REACTOME_DNA_REPLICATION	0.684732	0.894311	0.673333	0.674833	0.647635	0.707429	0.817118	0.663534
REACTOME_TRANSMISSION_ACROSS_CHEMICAL_SYNAPSES	0.0888911	0.675632	0.10109	0.10439	0.0785921	0.10209	0.644836	0.10299
REACTOME_HIV_INFECTION	0.660134	0.739426	0.684132	0.676832	0.743726	0.79542	0.646835	0.772523
REACTOME_PHOSPHOLIPID_METABOLISM	0.333267	0.338166	0.355764	0.353865	0.383462	0.388261	0.477152	0.39656
REACTOME_METABOLISM_OF_AMINO_ACIDS_AND_DERIVATIVES	0.480652	0.760724	0.479252	0.473653	0.471853	0.530447	0.558144	0.517348
REACTOME_GASTRIN_CREB_SIGNALLING_PATHWAY_VIA_PKC_AND_MAPK	0.050495	0.574443	0.0579942	0.0581942	0.070393	0.0536946	0.582342	0.0525947
REACTOME_PLATELET_ACTIVATION_SIGNALING_AND_AGGREGATION	0.0746925	0.947005	0.105489	0.109289	0.0879912	0.131387	0.932307	0.114189
REACTOME_ANTIGEN_PROCESSING_UBIQUITINATION_PROTEASOME_DEGRADATION	0.652735	0.653435	0.787221	0.790821	0.737026	0.80392	0.840116	0.809219
KEGG_FOCAL_ADHESION	0.147385	0.441756	0.236976	0.236076	0.214879	0.225677	0.543246	0.236376
REACTOME_METABOLISM_OF_RNA	0.581942	0.320668	0.778522	0.779522	0.773223	0.784522	0.720328	0.786321
KEGG_REGULATION_OF_ACTIN_CYTOSKELETON	0.0362964	0.588441	0.0552945	0.0539946	0.0568943	0.0522948	0.447855	0.050395
REACTOME_SIGNALLING_BY_NGF	0.145985	0.733027	0.145485	0.145285	0.157084	0.173883	0.827017	0.179182
REACTOME_CLASS_I_MHC_MEDIATED_ANTIGEN_PROCESSING_PRESENTATION	0.432257	0.79922	0.576642	0.584042	0.524448	0.630137	0.886011	0.632137
REACTOME_METABOLISM_OF_CARBOHYDRATES	0.109089	0.894711	0.129887	0.130287	0.115188	0.144686	0.966303	0.131487
REACTOME_INNATE_IMMUNE_SYSTEM	0.0123988	0.608839	0.00819918	0.00809919	0.00969903	0.00909909	0.663434	0.009999
REACTOME_SLC_MEDIATED_TRANSMEMBRANE_TRANSPORT	0.040496	0.867713	0.0458954	0.0449955	0.0428957	0.0488951	0.90451	0.0482952
REACTOME_AXON_GUIDANCE	0.0644936	0.567643	0.143086	0.142486	0.178482	0.137386	0.440856	0.149085
KEGG_CYTOKINE_CYTOKINE_RECEPTOR_INTERACTION	0.0459954	0.20208	0.0321968	0.0313969	0.040496	0.0427957	0.039796	0.0351965
REACTOME_CYTOKINE_SIGNALING_IN_IMMUNE_SYSTEM	0.0781922	0.919908	0.0493951	0.0538946	0.0490951	0.0811919	0.905609	0.0763924
KEGG_MAPK_SIGNALING_PATHWAY	0.0174983	0.442756	0.0391961	0.0390961	0.0363964	0.0326967	0.609139	0.0362964
KEGG_NEUROACTIVE_LIGAND_RECEPTOR_INTERACTION	0.0749925	0.126187	0.0691931	0.0716928	0.0813919	0.0606939	0.030497	0.0564944
REACTOME_CLASS_A1_RHODOPSIN_LIKE_RECEPTORS	0.0890911	0.0429957	0.116688	0.119988	0.144886	0.10399	0.0551945	0.10269
REACTOME_NEURONAL_SYSTEM	0.0780922	0.829317	0.0885911	0.0885911	0.0857914	0.10239	0.781222	0.10109
REACTOME_CELL_CYCLE_MITOTIC	0.582842	0.943506	0.512049	0.510249	0.456854	0.558544	0.946805	0.517048
REACTOME_GENERIC_TRANSCRIPTION_PATHWAY	0.245175	0.434657	0.389061	0.390661	0.351865	0.378662	0.692431	0.387261
KEGG_PATHWAYS_IN_CANCER	0.108189	0.192681	0.312169	0.316968	0.332867	0.284572	0.282772	0.313969
REACTOME_METABOLISM_OF_PROTEINS	0.184282	0.0615938	0.458054	0.453755	0.478352	0.405459	0.140086	0.455754
REACTOME_GPCR_LIGAND_BINDING	0.0542946	0.0683932	0.0673933	0.0692931	0.0684932	0.0570943	0.0524948	0.0528947
REACTOME_CELL_CYCLE	0.49515	0.89951	0.462754	0.462454	0.380462	0.50015	0.941206	0.464154
REACTOME_DEVELOPMENTAL_BIOLOGY	0.0674933	0.373663	0.177882	0.174883	0.209479	0.157984	0.415658	0.171083
REACTOME_TRANSMEMBRANE_TRANSPORT_OF_SMALL_MOLECULES	0.0386961	0.934707	0.0288971	0.0287971	0.0262974	0.0322968	0.805819	0.030197
REACTOME_HEMOSTASIS	0.0775922	0.863914	0.0925907	0.0955904	0.0784922	0.10299	0.881412	0.10169
REACTOME_METABOLISM_OF_LIPIDS_AND_LIPOPROTEINS	0.224478	0.221078	0.344366	0.340766	0.341066	0.348965	0.29807	0.365063
REACTOME_ADAPTIVE_IMMUNE_SYSTEM	0.326867	0.948505	0.292071	0.30047	0.258574	0.40456	0.975002	0.391461
REACTOME_GPCR_DOWNSTREAM_SIGNALING	0.0590941	0.0983902	0.0672933	0.070193	0.0718928	0.0591941	0.0728927	0.0555944
REACTOME_SIGNALING_BY_GPCR	0.0567943	0.205979	0.0582942	0.0590941	0.0584942	0.0523948	0.128687	0.0481952
REACTOME_IMMUNE_SYSTEM	0.117288	0.893511	0.0915908	0.0968903	0.0884912	0.147585	0.953805	0.146585
